# Supplementary material for: Genomic and phenotypic characterization of novel jumbo and small bacteriophages infecting Xanthomonas hortorum pv. vitians: toward a phage-based biocontrol strategy
Source: Microbiol Spectr. 2026 Jun 11;14(7):e00846-26. doi: 10.1128/spectrum.00846-26 (PMC13340338; doi:10.1128/spectrum.00846-26)
Supplement: Table S1 — List of Xanthomonas strains used in this study. [file spectrum.00846-26-s0003.xlsx]

## Sheet: Feuil1
Table S1. List of Xanthomonas strains used in this study.
Bacterial strain	Host of isolation	Geographic origin	Year of isolation	MLSA	Genotype and relevant characteristicsa	Accesion number on GenBank	References
Xanthomonas hortorum pv. vitians
CFBP8638 (= LM16734)	Lactuca sativa cv. Parinice	Savoie, France	2016	A	wild type, isolation and amplification strain of PhiXhv-1 / AmpR	GCA_014338485.1	Morinière et al., 2020
CFP498	Lactuca sp.	United States	1949	A	AmpR	GCA_012922255.1	Vauterin et al., 1995
CFBP499	Lactuca scariola	United States	1961	B	AmpR	GCA_012922335.1	Vauterin et al., 1995
CFBP3978	Lactuca sativa	France	1994	C	AmpR	GCA_012922195.1	Vauterin et al., 1995
CFBP3984	Lactuca sativa	Jura, France	1995	C	AmpR		Vauterin et al., 1995
CFBP7999	Solanum lycopersicum	Gisborne, New Zealand	1980	C	AmpR	GCA_001908775.1	Jones et al., 2004
CFBP8639	Lactuca sativa cv. Almagro	Savoie, France	2016	C	isolation and amplification strain of PhiXhv-5 / AmpR	GCA_012922125.1	Morinière et al., 2020
CFBP8640	Lactuca sativa cv. Minestrone	Isère, France	2016	B	isolation and amplification strain of PhiXhv-12, PhiXhv-15, PhiXhv-16 / AmpR	GCA_012922175.1	Morinière et al., 2020
CFBP8641	Lactuca sativa	Ain, France	2016	C	isolation and amplification strain of PhiXhv-7 / AmpR	GCA_027887235.1	Morinière et al., 2020
CFBP8642	Lactuca sativa cv. Funride	Rhône, France	2016	A	isolation and amplification strain of PhiXhv-2 / AmpR		Morinière et al., 2020
CFBP8643	Lactuca sativa cv. Corbana	Savoie, France	2016	B	isolation and amplification strain of PhiXhv-18 / AmpR		Morinière et al., 2020
CFBP8686	Lactuca sativa	Zimbabwe	1966	C	AmpR	GCA_021352975.1	Vauterin et al., 1995
LM16012	Lactuca sativa	Ain, France	2016	C	AmpR		Morinière et al., 2020
LM16382	Lactuca sativa cv. Escale	Isère, France	2016	B	AmpR		Morinière et al., 2020
LM16384	Lactuca sativa cv. Escale	Isère, France	2016	B	AmpR		Morinière et al., 2020
LM16387	Lactuca sativa cv. Minestrone	Isère, France	2016	B	AmpR		Morinière et al., 2020
LM16736	Lactuca sativa cv. Almagro	Savoie, France	2016	A	AmpR		Morinière et al., 2020
LM17011	Lactuca sativa	Ain, France	2017	A	AmpR		Morinière et al., 2020
LM17012	Lactuca sativa	Ain, France	2017	A	AmpR		Morinière et al., 2020
LM17013	Lactuca sativa	Ain, France	2017	A	AmpR		Morinière et al., 2020
LM17381	Lactuca sativa cv. Kisheri	Isère, France	2017	C	AmpR		Morinière et al., 2020
LM173810	Lactuca sativa cv. Lilybel	Isère, France	2017	A	AmpR		Morinière et al., 2020
LM173812	Lactuca sativa cv. Kisheri	Isère, France	2017	A	AmpR		Morinière et al., 2020
LM17382	Lactuca sativa cv. Oseka	Isère, France	2017	C	AmpR		Morinière et al., 2020
LM17384	Lactuca sativa cv. Analota	Isère, France	2017	B	AmpR		Morinière et al., 2020
LM17388	Lactuca sativa cv. Impression	Isère, France	2017	A	AmpR		Morinière et al., 2020
LM17421	Lactuca sativa cv. Almagro	Loire, France	2017	B	AmpR		Morinière et al., 2020
LM17422	Lactuca sativa cv. Celesti	Loire, France	2017	B	AmpR		Morinière et al., 2020
LM17423	Lactuca sativa cv. Almagro	Loire, France	2017	B	AmpR		Morinière et al., 2020
LM17691	Lactuca sativa cv. Olana	Rhône, France	2017	A	AmpR		Morinière et al., 2020
LM17692	Lactuca sativa cv. Olana	Rhône, France	2017	C	AmpR		Morinière et al., 2020
LM17695	Lactuca sativa cv. Tourbillon	Rhône, France	2017	C	AmpR		Morinière et al., 2020
LM17697	Lactuca sativa cv. Julena	Rhône, France	2017	A	AmpR		Morinière et al., 2020
AB16734∆LPS3				A	CFBP8638 with a deletion by homologous recombination ∆(wxcK-wxcO) / Resistant to PhiXhv-1 / isolation and amplification strain of PhiXhv-28 / AmpR
Xanthomonas hortorum
pv. carotae - CFBP7900	Daucus carota	Oregon, United States	2008			GCA_000505565.1	Kimbrel et al., 2011
pv. taraxaci - CFBP410	Taraxacum kok-sahgyz	United States	1942			GCA_012922225.1	Vauterin et al., 1995
pv. pelargonii - CFBP2533	Pelargonium peltatum	New Zealand	1974			GCA_012922215.1	Vauterin et al., 1995
pv. gardneri - CFBP8163	Solanum lycopersicum	Yugloslavia	1953			GCA_012922265.1	Sutic et al., 1957
pv. cynarae - CFBP4188	Cynara scolymus	Bretagne, France	1996			GCA_002939985.1	Tréabol et al., 2000
Xanthomonas
X. citri - CFBP2538	Lactuca sp.	United States	1917				Brown et al., 1918
X. arboricola pv. juglandis - CFBP3992	Lactuca sativa	Bouches-du-Rhône, France	1994				Vauterin et al., 1995
a AmpR indicates resistance to ampicillin.
