# Supplementary material for: Genomic and phenotypic characterization of novel jumbo and small bacteriophages infecting Xanthomonas hortorum pv. vitians: toward a phage-based biocontrol strategy
Source: Microbiol Spectr. 2026 Jun 11;14(7):e00846-26. doi: 10.1128/spectrum.00846-26 (PMC13340338; doi:10.1128/spectrum.00846-26)
Supplement: Table S2 — Morphological features of eight novel Xanthomonas hortorum pv. vitians phages. [file spectrum.00846-26-s0004.xlsx]

## Sheet: Feuil1
Table S2. Morphological features of eight novel Xanthomonas hortorum pv. vitians phages
Phage	Plaque morphology			Virion morphology
Name	Diameter (mm)	Opacity	Edges	Head diameter (nm)	Tail length (nm)	Tail width (nm)	Morphotype
PhiXhv-2	2.1 ± 0.2	Clear	well-defined	63 ± 1	92 ± 1	14 ± 1	myovirus
PhiXhv-5	1.2 ± 0.1	Clear	well-defined	61 ± 1	95 ± 3	15 ± 1	myovirus
PhiXhv-7	2.4 ± 0.1	Clear	well-defined	74 ± 1	93 ± 2	18 ± 1	myovirus
PhiXhv-18	2.0 ± 0.1	Clear	well-defined	61 ± 1	98 ± 3	23 ± 1	myovirus
PhiXhv-28	2.1 ± 0.1	Clear	well-defined	61 ± 1	86 ± 7	15 ± 1	myovirus
PhiXhv-12	0.8 ± 0.1	Clear	well-defined	113 ± 2	117 ± 3	20 ± 1	myovirus
PhiXhv-15	0.6 ± 0.1	Clear	diffuse	112 ± 5	114 ± 4	20 ± 1	myovirus
PhiXhv-16	0.7 ± 0.1	Slightly turbid	diffuse	114 ± 2	119 ± 1	18 ± 2	myovirus
Morphological measurements were determined using TEM micrographs and standard plaque assays on bacterial lawns. Values are presented as the mean ± standard error (n = 10).
