# Supplementary material for: Genomic and phenotypic characterization of novel jumbo and small bacteriophages infecting Xanthomonas hortorum pv. vitians: toward a phage-based biocontrol strategy
Source: Microbiol Spectr. 2026 Jun 11;14(7):e00846-26. doi: 10.1128/spectrum.00846-26 (PMC13340338; doi:10.1128/spectrum.00846-26)
Supplement: Table S3 — Sequencing summary and genome coverage for the eight phages infecting X. hortorum pv. vitians. [file spectrum.00846-26-s0005.xlsx]

## Sheet: Feuil1
Table S3. Sequencing summary and genome coverage for the eight phages infecting X. hortorum pv. vitians
Phage Name	Accession Number	Total reads	Cleaned reads	Average genome coverage (X)
PhiXhv-2	PV702347	13,933,136	9,467,216	29.804
PhiXhv-5	PV764598	10,218,578	10,175,246	31.541
PhiXhv-7	PV764599	13,735,626	583.194	3.676
PhiXhv-18	PV764600	10,652,908	10,608,762	32.684
PhiXhv-28	PV754127	13,054,958	13,000,728	40.794
PhiXhv-12	PV764601	12,907,924	12,730,302	8.279
PhiXhv-15	PV764602	15,789,932	15,761,232	9.464
PhiXhv-16	PV764603	12,475,202	12,422,986	7.974
