# Supplementary material for: Genomic and phenotypic characterization of novel jumbo and small bacteriophages infecting Xanthomonas hortorum pv. vitians: toward a phage-based biocontrol strategy
Source: Microbiol Spectr. 2026 Jun 11;14(7):e00846-26. doi: 10.1128/spectrum.00846-26 (PMC13340338; doi:10.1128/spectrum.00846-26)
Supplement: Table S4 — Predicted coding sequences and functional annotations of phage genomes. [file spectrum.00846-26-s0006.xlsx]

## Sheet: PhiXhv-2 (PV702347)
Table S4. Predicted coding sequences and functional annotations of phage genomes.
Protein_id	Start	End	Size (bp)	Strand	Predicted function
XUR16666.1	154	642	489	+	Anti-TRAP (AT) protein
XUR16667.1	642	2102	1461	+	Terminase large subunit
XUR16668.1	2152	3759	1608	+	Phage portal protein
XUR16669.1	3686	4600	915	+	Phage minor capsid protein
XUR16670.1	4911	6044	1134	+	Head maturation protease
XUR16671.1	6069	6593	525	+	Phage capsid protein
XUR16672.1	6615	7628	1014	+	Major head protein
XUR16673.1	7706	8632	927	+	Phage-associated homing endonuclease
XUR16674.1	8697	9503	807	-	Cytosine-specific methyltransferase
XUR16675.1	9585	9782	198	-	DksA-like zinc-finger protein
XUR16676.1	9807	10040	234	-	Hypothetical protein
XUR16677.1	10159	10569	411	+	Hypothetical protein
XUR16678.1	10582	11088	507	+	Virion structural protein
XUR16679.1	11085	11594	510	+	Tail completion or Neck1 protein
XUR16680.1	11587	12150	564	+	HNH endonuclease
XUR16681.1	12140	12589	450	+	Head protein
XUR16682.1	12589	13119	531	+	FAD dependent oxidoreductase
XUR16683.1	13146	14633	1488	+	Tail sheath
XUR16684.1	14646	15077	432	+	Virion structural protein
XUR16685.1	15547	16377	831	-	Hypothetical protein
XUR16686.1	16374	16679	306	-	Hypothetical protein
XUR16687.1	16709	17143	435	-	Hypothetical protein
XUR16688.1	17140	17310	171	-	Hypothetical protein
XUR16689.1	17307	17453	147	-	Hypothetical protein
XUR16690.1	17450	17683	234	-	Hypothetical protein
XUR16691.1	17695	17958	264	-	Hypothetical protein
XUR16692.1	17961	18128	168	-	Hypothetical protein
XUR16693.1	18191	20161	1971	-	DNA polymerase I
XUR16694.1	20195	20953	759	-	N-4 cytosine-specific methyltransferase
XUR16695.1	20965	22785	1821	-	DEAD-box ATP-dependent RNA helicase CshA
XUR16696.1	22869	23003	135	-	Hypothetical protein
XUR16697.1	23000	23296	297	-	Phage DNA binding protein
XUR16698.1	23293	23403	111	-	Hypothetical protein
XUR16699.1	23450	23896	447	-	Hypothetical protein
XUR16700.1	24078	24230	153	-	Hypothetical protein
XUR16701.1	24424	24579	156	-	Hypothetical protein
XUR16702.1	24572	24700	129	-	Hypothetical protein
XUR16703.1	24762	24980	219	-	Hypothetical protein
XUR16704.1	24977	25132	156	-	Hypothetical protein
XUR16705.1	25125	25307	183	-	Hypothetical protein
XUR16706.1	25316	25534	219	-	Hypothetical protein
XUR16707.1	25581	26069	489	-	Hypothetical protein
XUR16708.1	26066	26335	270	-	Nucleotide kinase
XUR16709.1	26332	26619	288	-	Hypothetical protein
XUR16710.1	26616	26777	162	-	Hypothetical protein
XUR16711.1	26854	29343	2490	-	Phage DNA primase helicase
XUR16712.1	29373	29693	321	-	Hypothetical protein
XUR16713.1	29732	29950	219	-	Hypothetical protein
XUR16714.1	30225	30608	384	+	Baseplate component
XUR16715.1	30605	31018	414	+	Virion structural protein
XUR16716.1	31088	31828	741	+	Hypothetical protein
XUR16717.1	31945	32484	540	+	Hypothetical protein
XUR16718.1	32481	32891	411	+	Tail assembly chaperone
XUR16719.1	32896	33582	687	+	Glycosyl transferase group 1
XUR16720.1	33584	35455	1872	+	Lysozyme type G
XUR16721.1	35452	36351	900	+	Baseplate hub
XUR16722.1	36335	36586	252	+	Hypothetical protein
XUR16723.1	36570	37289	720	+	Phage baseplate
XUR16724.1	37307	38575	1269	+	Phage baseplate
XUR16725.1	38578	39261	684	+	Transposon or IS
XUR16726.1	39272	40669	1398	+	Tail fiber protein
XUR16727.1	40735	40908	174	-	Hypothetical protein
XUR16728.1	40912	41247	336	-	Hypothetical protein
XUR16729.1	41189	41827	639	-	Hypothetical protein
XUR16730.1	41817	42212	396	-	Phage holin
XUR16731.1	42302	42859	558	-	Phage endolysin
XUR16732.1	42856	43221	366	-	Hypothetical protein
XUR16733.1	43218	43607	390	-	RusA-like Holliday junction resolvase
XUR16734.1	43604	43879	276	-	Hypothetical protein
XUR16735.1	43934	44632	699	-	DNA-binding protein
XUR16736.1	44644	45069	426	-	Hypothetical protein
XUR16737.1	45069	45422	354	-	Hypothetical protein
XUR16738.1	45419	45715	297	-	Hypothetical protein
XUR16739.1	45712	46998	1287	-	Exonuclease

## Sheet: PhiXhv-5 (PV764598)
Table S4. Predicted coding sequences and functional annotations of phage genomes.
Locus_tag	Start	End	Size (bp)	Strand	Predicted function
XYR92430.1	1	1467	1466	+	Terminase
XYR92431.1	1472	2302	830	+	Endonuclease
XYR92432.1	2302	4398	2096	+	Portal protein
XYR92433.1	4398	5324	926	+	Head protein
XYR92434.1	5523	5834	311	-	Hypothetical protein
XYR92435.1	5937	7067	1130	+	Head protein
XYR92436.1	7092	7616	524	+	Minor head protein
XYR92437.1	7638	8651	1013	+	Major head protein
XYR92438.1	8701	9720	1019	-	Methyltransferase
XYR92439.1	8706	9638	932	-	DNA methyltransferase
XYR92440.1	9720	9917	197	-	Hypothetical protein
XYR92441.1	9942	10175	233	-	Hypothetical protein
XYR92442.1	10294	10704	410	+	Hypothetical protein
XYR92443.1	10717	11223	506	+	Virion structural protein
XYR92444.1	11220	11732	512	+	Tail protein
XYR92445.1	11722	12171	449	+	Head protein
XYR92446.1	12171	12701	530	+	Tail completion protein 1
XYR92447.1	12728	14215	1487	+	Tail sheath
XYR92448.1	14228	14659	431	+	Virion structural protein
XYR92449.1	14711	14965	254	-	Hypothetical protein
XYR92450.1	14977	15159	182	-	Hypothetical protein
XYR92451.1	15410	15556	146	+	Hypothetical protein
XYR92452.1	15850	16680	830	-	Hypothetical protein
XYR92453.1	16677	16982	305	-	Hypothetical protein
XYR92454.1	17012	17650	638	-	Hypothetical protein
XYR92455.1	17443	17589	146	-	Hypothetical protein
XYR92456.1	17586	17774	188	-	Hypothetical protein
XYR92457.1	17786	18049	263	-	Hypothetical protein
XYR92458.1	18052	18219	167	-	Hypothetical protein
XYR92459.1	18282	20252	1970	-	DNA polymerase
XYR92460.1	20324	20896	572	-	RusA-like holliday junction resolvase
XYR92461.1	20953	22785	1832	-	Helicase
XYR92462.1	22869	23003	134	-	Hypothetical protein
XYR92463.1	23155	23265	110	-	Hypothetical protein
XYR92464.1	23312	23794	482	-	Hypothetical protein
XYR92465.1	23904	24056	152	-	Hypothetical protein
XYR92466.1	24250	24405	155	-	Hypothetical protein
XYR92467.1	24398	24526	128	-	Hypothetical protein
XYR92468.1	24588	24806	218	-	Hypothetical protein
XYR92469.1	24803	24958	155	-	Hypothetical protein
XYR92470.1	24951	25133	182	-	Hypothetical protein
XYR92471.1	25142	25360	218	-	Hypothetical protein
XYR92472.1	25407	25895	488	-	Hypothetical protein
XYR92473.1	25892	26161	269	-	Kinase
XYR92474.1	26158	26445	287	-	Hypothetical protein
XYR92475.1	26442	26603	161	-	Hypothetical protein
XYR92476.1	26650	26961	311	-	Hypothetical protein
XYR92477.1	26995	29484	2489	-	DNA primase
XYR92478.1	29514	29834	320	-	Hypothetical protein
XYR92479.1	30239	30622	383	+	Baseplate protein
XYR92480.1	30619	31032	413	+	Virion structural protein
XYR92481.1	31102	31821	719	+	Hypothetical protein
XYR92482.1	31938	32477	539	+	Hypothetical protein
XYR92483.1	32474	32884	410	+	Tail assembly chaperone
XYR92484.1	32889	33575	686	+	Tail fiber protein
XYR92485.1	33577	35448	1871	+	Tail length tape measure protein
XYR92486.1	35445	36344	899	+	Baseplate protein
XYR92487.1	36328	36579	251	+	Hypothetical protein
XYR92488.1	36563	37282	719	+	Baseplate protein
XYR92489.1	37300	38568	1268	+	Baseplate protein
XYR92490.1	38571	39254	683	+	Tail protein
XYR92491.1	39265	40662	1397	+	Tail fiber protein
XYR92492.1	40728	40901	173	-	Hypothetical protein
XYR92493.1	40905	41189	284	-	Hypothetical protein
XYR92494.1	41182	41859	677	-	Hypothetical protein
XYR92495.1	41849	42244	395	-	Holin/antiholin
XYR92496.1	42334	42891	557	-	Glycoside hydrolase
XYR92497.1	42888	43253	365	-	Hypothetical protein
XYR92498.1	43250	43639	389	-	Holliday junction resolvase
XYR92499.1	43636	43911	275	-	Hypothetical protein
XYR92500.1	43911	44609	698	-	Hypothetical protein
XYR92501.1	44621	45046	425	-	Hypothetical protein
XYR92502.1	45046	45399	353	-	Hypothetical protein
XYR92503.1	45396	45692	296	-	Hypothetical protein
XYR92504.1	45689	46975	1286	-	Exonuclease

## Sheet: PhiXhv-7 (PV764599)
Table S4. Predicted coding sequences and functional annotations of phage genomes.
Locus_tag	Start	End	Size (bp)	Strand	Predicted function
XYR92505.1	1	1461	1460	+	Terminase large subunit
XYR92506.1	1511	3607	2096	+	Hypothetical protein
XYR92507.1	3607	4524	917	+	Head morphogenesis
XYR92508.1	4596	5726	1130	+	Head maturation protease
XYR92509.1	5751	6275	524	+	Minor head protein
XYR92510.1	6297	7310	1013	+	Major head protein
XYR92511.1	7388	8317	929	+	Hypothetical protein
XYR92512.1	8382	9188	806	-	Hypothetical protein
XYR92513.1	9270	9467	197	-	Hypothetical protein
XYR92514.1	9492	9725	233	-	Hypothetical protein
XYR92515.1	9844	10254	410	+	Hypothetical protein
XYR92516.1	10267	10773	506	+	Virion structural protein
XYR92517.1	10770	11282	512	+	Tail completion or Neck1 protein
XYR92518.1	11272	11721	449	+	Head protein
XYR92519.1	11721	12251	530	+	Hypothetical protein
XYR92520.1	12278	13765	1487	+	Tail sheath
XYR92521.1	13778	14209	431	+	Hypothetical protein
XYR92522.1	14736	15566	830	-	Hypothetical protein
XYR92523.1	15563	15868	305	-	Hypothetical protein
XYR92524.1	15898	16536	638	-	Hypothetical protein
XYR92525.1	16329	16475	146	-	Hypothetical protein
XYR92526.1	16472	16660	188	-	Hypothetical protein
XYR92527.1	16672	16935	263	-	Hypothetical protein
XYR92528.1	16938	17105	167	-	Hypothetical protein
XYR92529.1	17168	19138	1970	-	DNA polymerase
XYR92530.1	19172	19882	710	-	DNA methyltransferase
XYR92531.1	19894	21714	1820	-	UvrABC system protein B
XYR92532.1	21798	21932	134	-	Hypothetical protein
XYR92533.1	22084	22194	110	-	Hypothetical protein
XYR92534.1	22241	22768	527	-	Hypothetical protein
XYR92535.1	22833	22985	152	-	Hypothetical protein
XYR92536.1	23179	23334	155	-	Hypothetical protein
XYR92537.1	23327	23455	128	-	Hypothetical protein
XYR92538.1	23517	23735	218	-	Hypothetical protein
XYR92539.1	23732	23887	155	-	Hypothetical protein
XYR92540.1	23880	24062	182	-	Hypothetical protein
XYR92541.1	24071	24289	218	-	Hypothetical protein
XYR92542.1	24336	24824	488	-	Hypothetical protein
XYR92543.1	24821	25153	332	-	Hypothetical protein
XYR92544.1	25150	25437	287	-	Hypothetical protein
XYR92545.1	25434	25595	161	-	Hypothetical protein
XYR92546.1	25636	25947	311	-	Hypothetical protein
XYR92547.1	25981	28470	2489	-	DNA primase
XYR92548.1	28500	28820	320	-	Hypothetical protein
XYR92549.1	28859	29077	218	-	Hypothetical protein
XYR92550.1	29352	29735	383	+	Baseplate wedge protein gp25
XYR92551.1	29732	30145	413	+	Virion structural protein
XYR92552.1	30215	30934	719	+	Hypothetical protein
XYR92553.1	31051	31590	539	+	Hypothetical protein
XYR92554.1	31587	31997	410	+	Tail assembly chaperone
XYR92555.1	32002	32688	686	+	Hypothetical protein
XYR92556.1	32690	34561	1871	+	Tail length tape measure protein
XYR92557.1	34558	35457	899	+	Baseplate hub
XYR92558.1	35441	35692	251	+	Hypothetical protein
XYR92559.1	35676	36395	719	+	Baseplate spike
XYR92560.1	36413	37681	1268	+	Baseplate
XYR92561.1	37684	38367	683	+	Structural protein
XYR92562.1	38378	39775	1397	+	Tail fiber protein
XYR92563.1	39841	40014	173	-	Hypothetical protein
XYR92564.1	40018	40302	284	-	Hypothetical protein
XYR92565.1	40295	40933	638	-	Hypothetical protein
XYR92566.1	40923	41318	395	-	Hypothetical protein
XYR92567.1	41408	41965	557	-	Glycoside hydrolase
XYR92568.1	41965	42327	362	-	Hypothetical protein
XYR92569.1	42324	42713	389	-	RusA-like holliday junction resolvase
XYR92570.1	42710	42985	275	-	Hypothetical protein
XYR92571.1	42985	43635	650	-	Gp2.5-like ssDNA binding protein and ssDNA annealing protein
XYR92572.1	43703	44128	425	-	Hypothetical protein
XYR92573.1	44128	44457	329	-	Hypothetical protein
XYR92574.1	44447	44755	308	-	Hypothetical protein
XYR92575.1	44755	46041	1286	-	Exonuclease

## Sheet: PhiXhv-18 (PV764600)
Table S4. Predicted coding sequences and functional annotations of phage genomes.
Locus_tag	Start	End	Size (bp)	Strand	Predicted function
XYR92576.1	1	1461	1460	+	Terminase
XYR92577.1	1511	3121	1610	+	Portal protein
XYR92578.1	3048	3992	944	+	Head protein
XYR92579.1	3955	4719	764	-	DNA methyltransferase
XYR92580.1	4822	5952	1130	+	Head maturation protease
XYR92581.1	5977	6501	524	+	Minor head protein
XYR92582.1	6523	7536	1013	+	Major head protein
XYR92583.1	7674	7898	224	+	Hypothetical protein
XYR92584.1	7898	8542	644	+	Hypothetical protein
XYR92585.1	8600	9592	992	-	DNA methyltransferase
XYR92586.1	8605	9510	905	-	DNA methyltransferase
XYR92587.1	9592	9789	197	-	Hypothetical protein
XYR92588.1	9814	10047	233	-	Hypothetical protein
XYR92589.1	10166	10576	410	+	Hypothetical protein
XYR92590.1	10589	11095	506	+	Virion structural protein
XYR92591.1	11092	11604	512	+	Tail protein
XYR92592.1	11579	12043	464	+	Head protein
XYR92593.1	12043	12573	530	+	Tail completion protein 1
XYR92594.1	12600	14087	1487	+	Tail sheath
XYR92595.1	14100	14531	431	+	Virion structural protein
XYR92596.1	15000	15830	830	-	Hypothetical protein
XYR92597.1	15827	16132	305	-	Hypothetical protein
XYR92598.1	16162	16596	434	-	Hypothetical protein
XYR92599.1	16593	16739	146	-	Hypothetical protein
XYR92600.1	16736	17116	380	-	Hypothetical protein
XYR92601.1	17128	17391	263	-	Hypothetical protein
XYR92602.1	17394	17624	230	-	Hypothetical protein
XYR92603.1	17845	19815	1970	-	DNA polymerase
XYR92604.1	19849	20559	710	-	Methyltransferase
XYR92605.1	20571	22403	1832	-	Helicase
XYR92606.1	22487	22621	134	-	Hypothetical protein
XYR92607.1	22773	22883	110	-	Hypothetical protein
XYR92608.1	22930	23340	410	-	Hypothetical protein
XYR92609.1	23337	23525	188	-	Hypothetical protein
XYR92610.1	23522	23674	152	-	Hypothetical protein
XYR92611.1	23868	24023	155	-	Hypothetical protein
XYR92612.1	24016	24144	128	-	Hypothetical protein
XYR92613.1	24206	24511	305	-	Hypothetical protein
XYR92614.1	24421	24600	179	-	Hypothetical protein
XYR92615.1	24597	25037	440	-	Hypothetical protein
XYR92616.1	25027	25212	185	-	Hypothetical protein
XYR92617.1	25209	25697	488	-	Hypothetical protein
XYR92618.1	25694	26026	332	-	ABC-type histidine transport system, ATPase component
XYR92619.1	26023	26310	287	-	Hypothetical protein
XYR92620.1	26307	26468	161	-	Hypothetical protein
XYR92621.1	26509	26778	269	-	Hypothetical protein
XYR92622.1	26854	29343	2489	-	DNA primase
XYR92623.1	29373	29693	320	-	Hypothetical protein
XYR92624.1	30097	30480	383	+	Baseplate protein
XYR92625.1	30477	30890	413	+	Virion structural protein
XYR92626.1	30960	31679	719	+	Hypothetical protein
XYR92627.1	31796	32335	539	+	Hypothetical protein
XYR92628.1	32332	32742	410	+	Tail assembly chaperone
XYR92629.1	32747	33433	686	+	Tail fiber protein
XYR92630.1	33435	35306	1871	+	Tail length tape measure protein
XYR92631.1	35303	36202	899	+	Baseplate protein
XYR92632.1	36186	36437	251	+	Hypothetical protein
XYR92633.1	36421	37140	719	+	Baseplate protein
XYR92634.1	37158	38426	1268	+	Baseplate protein
XYR92635.1	38429	39112	683	+	Tail protein
XYR92636.1	39123	40505	1382	+	Tail fiber protein
XYR92637.1	40572	40745	173	-	Hypothetical protein
XYR92638.1	40749	41033	284	-	Hypothetical protein
XYR92639.1	41026	41703	677	-	Hypothetical protein
XYR92640.1	41693	42088	395	-	Holin/antiholin
XYR92641.1	42178	42735	557	-	Glycoside hydrolase
XYR92642.1	42732	43097	365	-	Hypothetical protein
XYR92643.1	43097	43798	701	-	Endonuclease
XYR92644.1	44204	44848	644	-	Gp2.5-like ssDNA binding protein and ssDNA annealing protein
XYR92645.1	44916	45341	425	-	Hypothetical protein
XYR92646.1	45341	45790	449	-	Hypothetical protein
XYR92647.1	45790	47076	1286	-	Exonuclease

## Sheet: PhiXhv-28 (PV754127)
Table S4. Predicted coding sequences and functional annotations of phage genomes.
Locus_tag	Start	End	Size (bp)	Strand	Predicted function
XXQ04372.1	1	1461	1460	+	Terminase
XXQ04373.1	1511	3118	1607	+	Portal protein
XXQ04374.1	3045	3989	944	+	Head protein
XXQ04375.1	3952	4716	764	-	DNA methyltransferase
XXQ04376.1	4820	5950	1130	+	Head maturation protease
XXQ04377.1	5975	6499	524	+	Minor head protein
XXQ04378.1	6521	7534	1013	+	Major head protein
XXQ04379.1	7585	8577	992	-	DNA methyltransferase
XXQ04380.1	7590	8495	905	-	DNA methyltransferase
XXQ04381.1	8577	8774	197	-	Hypothetical protein
XXQ04382.1	8799	9032	233	-	Hypothetical protein
XXQ04383.1	9151	9561	410	+	Hypothetical protein
XXQ04384.1	9574	10080	506	+	Virion structural protein
XXQ04385.1	10077	10589	512	+	Tail protein
XXQ04386.1	10564	11028	464	+	Head protein
XXQ04387.1	11028	11558	530	+	Tail completion protein 1
XXQ04388.1	11585	13072	1487	+	Tail sheath
XXQ04389.1	13085	13516	431	+	Virion structural protein
XXQ04390.1	13985	14815	830	-	Hypothetical protein
XXQ04391.1	14812	15117	305	-	Hypothetical protein
XXQ04392.1	15147	15581	434	-	Hypothetical protein
XXQ04393.1	15578	15724	146	-	Hypothetical protein
XXQ04394.1	15721	16101	380	-	Hypothetical protein
XXQ04395.1	16113	16376	263	-	Hypothetical protein
XXQ04396.1	16379	16609	230	-	Hypothetical protein
XXQ04397.1	16830	18800	1970	-	DNA polymerase
XXQ04398.1	18836	19576	740	-	Methyltransferase
XXQ04399.1	19588	21408	1820	-	Helicase
XXQ04400.1	21493	21711	218	-	Hypothetical protein
XXQ04401.1	21732	21866	134	-	Hypothetical protein
XXQ04402.1	21863	22156	293	-	HTH DNA binding protein
XXQ04403.1	22153	22554	401	-	Hypothetical protein
XXQ04404.1	22310	22717	407	-	Hypothetical protein
XXQ04405.1	22714	22902	188	-	Hypothetical protein
XXQ04406.1	23239	23394	155	-	Hypothetical protein
XXQ04407.1	23387	23527	140	-	Hypothetical protein
XXQ04408.1	23589	23807	218	-	Hypothetical protein
XXQ04409.1	23804	23983	179	-	Hypothetical protein
XXQ04410.1	23980	24420	440	-	Hypothetical protein
XXQ04411.1	24410	24595	185	-	Hypothetical protein
XXQ04412.1	24592	25080	488	-	Hypothetical protein
XXQ04413.1	25077	25346	269	-	Kinase
XXQ04414.1	25343	25630	287	-	Hypothetical protein
XXQ04415.1	25627	25791	164	-	Hypothetical protein
XXQ04416.1	26426	28915	2489	-	DNA primase
XXQ04417.1	28945	29265	320	-	Hypothetical protein
XXQ04418.1	29670	30053	383	+	Baseplate protein
XXQ04419.1	30050	30463	413	+	Virion structural protein
XXQ04420.1	30533	31252	719	+	Hypothetical protein
XXQ04421.1	31369	31908	539	+	Hypothetical protein
XXQ04422.1	31905	32315	410	+	Tail assembly chaperone
XXQ04423.1	32320	33006	686	+	Tail fiber protein
XXQ04424.1	33008	34879	1871	+	Tail length tape measure protein
XXQ04425.1	34876	35775	899	+	Baseplate protein
XXQ04426.1	35759	36010	251	+	Hypothetical protein
XXQ04427.1	35994	36713	719	+	Baseplate protein
XXQ04428.1	36731	37999	1268	+	Baseplate protein
XXQ04429.1	38002	38685	683	+	Tail protein
XXQ04430.1	38696	40069	1373	-	Tail fiber protein
XXQ04431.1	40123	40296	173	-	Hypothetical protein
XXQ04432.1	40293	40583	290	-	Hypothetical protein
XXQ04433.1	40576	41214	638	-	Hypothetical protein
XXQ04434.1	41204	41599	395	-	Holin/anti-holin class IV
XXQ04435.1	41689	42246	557	-	Glycoside hydrolase
XXQ04436.1	42243	42608	365	-	Hypothetical protein
XXQ04437.1	42605	42994	389	-	Holliday junction resolvase
XXQ04438.1	42991	43266	275	-	Hypothetical protein
XXQ04439.1	43266	43910	644	-	Gp2.5-like ssDNA binding protein and ssDNA annealing protein
XXQ04440.1	43978	44403	425	-	Hypothetical protein
XXQ04441.1	44403	44852	449	-	Hypothetical protein
XXQ04442.1	44852	46138	1286	-	Exonuclease

## Sheet: PhiXhv-12 (PV764601)
Table S4. Predicted coding sequences and functional annotations of phage genomes.
Locus_tag	Start	End	Size (bp)	Strand	Predicted function
XYR92648.1	1	3582	3581	-	Terminase large subunit
XYR92649.1	3527	4225	698	-	Hypothetical protein
XYR92650.1	4222	4488	266	-	Hypothetical protein
XYR92651.1	4500	5876	1376	-	Helicase
XYR92652.1	5926	6531	605	-	DNA polymerase
XYR92653.1	6539	8152	1613	-	Helicase
XYR92654.1	8152	8709	557	-	Hypothetical protein
XYR92655.1	8706	9386	680	-	GTP cyclohydrolase
XYR92656.1	9383	9784	401	-	Hypothetical protein
XYR92657.1	9786	10853	1067	-	DNA polymerase III
XYR92658.1	10901	11389	488	-	Dihydrofolate reductase
XYR92659.1	11391	12290	899	-	GTP 3',8-cyclase
XYR92660.1	12271	12825	554	-	Hypothetical protein
XYR92661.1	12822	15890	3068	-	DNA polymerase
XYR92662.1	16007	16648	641	-	Hypothetical protein
XYR92663.1	16654	21525	4871	-	DNA helicase
XYR92664.1	21522	22088	566	-	Hypothetical protein
XYR92665.1	22036	22410	374	-	Endonuclease
XYR92666.1	22413	23213	800	-	Hypothetical protein
XYR92667.1	23188	23916	728	-	Hypothetical protein
XYR92668.1	23929	25614	1685	-	Hypothetical protein
XYR92669.1	25668	28142	2474	-	Hypothetical protein
XYR92670.1	28181	30658	2477	-	Hypothetical protein
XYR92671.1	30671	31024	353	-	Hypothetical protein
XYR92672.1	31037	31525	488	-	Hypothetical protein
XYR92673.1	31605	32465	860	-	Hypothetical protein
XYR92674.1	32482	32955	473	-	Hypothetical protein
XYR92675.1	32964	33461	497	-	Hypothetical protein
XYR92676.1	33476	34822	1346	-	Head-tail connector protein
XYR92677.1	34954	35751	797	-	Hypothetical protein
XYR92678.1	35775	36029	254	-	Hypothetical protein
XYR92679.1	36095	36481	386	-	Hypothetical protein
XYR92680.1	36527	37486	959	-	Hypothetical protein
XYR92681.1	37547	39553	2006	-	Topoisomerase
XYR92682.1	39550	40389	839	-	Hypothetical protein
XYR92683.1	40389	42332	1943	-	Hypothetical protein
XYR92684.1	42343	43647	1304	-	Hypothetical protein
XYR92685.1	43574	44881	1307	-	Hypothetical protein
XYR92686.1	44890	46122	1232	-	Hypothetical protein
XYR92687.1	46289	47527	1238	+	Hypothetical protein
XYR92688.1	47590	48027	437	+	Hypothetical protein
XYR92689.1	48024	48725	701	+	Hypothetical protein
XYR92690.1	48838	49056	218	-	Hypothetical protein
XYR92691.1	49060	49482	422	-	Hypothetical protein
XYR92692.1	49482	49625	143	-	Hypothetical protein
XYR92693.1	49667	52051	2384	-	Hypothetical protein
XYR92694.1	52061	52288	227	-	Rz-like spanin
XYR92695.1	52288	52629	341	-	Rz-like spanin
XYR92696.1	52650	53015	365	-	Hypothetical protein
XYR92697.1	53068	53793	725	-	Glycoside hydrolase
XYR92698.1	53804	54349	545	-	Glycoside hydrolase
XYR92699.1	54353	55030	677	-	Hypothetical protein
XYR92700.1	55110	55529	419	-	Hypothetical protein
XYR92701.1	55529	56920	1391	-	Hypothetical protein
XYR92702.1	56963	59248	2285	-	Hypothetical protein
XYR92703.1	59259	59606	347	-	Hypothetical protein
XYR92704.1	59619	60761	1142	-	Tail protein
XYR92705.1	60764	62380	1616	-	Hypothetical protein
XYR92706.1	62380	64161	1781	-	Baseplate protein
XYR92707.1	64321	64725	404	-	Hypothetical protein
XYR92708.1	64752	65429	677	-	Hypothetical protein
XYR92709.1	65485	66072	587	-	Hypothetical protein
XYR92710.1	66083	66688	605	-	2OG-fe(II) oxygenase
XYR92711.1	66685	67626	941	-	Hypothetical protein
XYR92712.1	67628	68560	932	-	Hypothetical protein
XYR92713.1	68562	69299	737	-	Baseplate protein
XYR92714.1	69296	70423	1127	-	Hypothetical protein
XYR92715.1	70425	70814	389	-	Tail sheath
XYR92716.1	70818	71882	1064	-	Pmgg-like head morphogenesis
XYR92717.1	71891	74656	2765	-	Hypothetical protein
XYR92718.1	74659	74811	152	-	Hypothetical protein
XYR92719.1	74813	75886	1073	-	Baseplate hub subunit
XYR92720.1	75916	76296	380	-	Hypothetical protein
XYR92721.1	76348	77202	854	-	Tail tube
XYR92722.1	77285	77800	515	-	Tail protein
XYR92723.1	77852	79849	1997	-	Tail protein
XYR92724.1	79861	80154	293	-	Hypothetical protein
XYR92725.1	80129	80473	344	-	Hypothetical protein
XYR92726.1	80470	80928	458	-	Minor tail protein
XYR92727.1	80928	81611	683	-	Tail completion protein
XYR92728.1	81654	83279	1625	-	Hypothetical protein
XYR92729.1	83292	83837	545	-	Hypothetical protein
tRNA	83850	83925	75	-	tRNA Asn (anticodon GTT)
XYR92730.1	84088	85185	1097	-	Major head protein
XYR92731.1	85216	85929	713	-	Virion structural protein
XYR92732.1	85970	87961	1991	-	Hypothetical protein
XYR92733.1	88765	90669	1904	+	Helicase
XYR92734.1	90802	91056	254	+	Hypothetical protein
XYR92735.1	91056	91544	488	+	Hypothetical protein
XYR92736.1	91486	91815	329	+	Hypothetical protein
XYR92737.1	91760	92380	620	+	Hypothetical protein
XYR92738.1	92377	92634	257	+	Hypothetical protein
XYR92739.1	92631	93026	395	+	Hypothetical protein
XYR92740.1	93026	93535	509	+	Hypothetical protein
XYR92741.1	93575	94213	638	+	Hypothetical protein
XYR92742.1	94322	95695	1373	+	Hypothetical protein
XYR92743.1	95744	96088	344	+	Hypothetical protein
XYR92744.1	96131	96364	233	+	Hypothetical protein
XYR92745.1	96364	96579	215	+	Hypothetical protein
XYR92746.1	96576	96860	284	+	Hypothetical protein
XYR92747.1	96847	97143	296	+	Hypothetical protein
XYR92748.1	97130	97513	383	+	Hypothetical protein
XYR92749.1	97510	97734	224	+	Hypothetical protein
XYR92750.1	97731	98300	569	+	Hypothetical protein
XYR92751.1	98302	98613	311	+	Hypothetical protein
XYR92752.1	98610	99398	788	+	Hypothetical protein
XYR92753.1	99458	99715	257	+	Hypothetical protein
XYR92754.1	99758	100153	395	+	Hypothetical protein
XYR92755.1	100155	100556	401	+	Hypothetical protein
XYR92756.1	100439	101065	626	+	Hypothetical protein
XYR92757.1	101106	101621	515	+	Hypothetical protein
XYR92758.1	101639	101914	275	+	Hypothetical protein
XYR92759.1	101924	102178	254	+	Hypothetical protein
XYR92760.1	102356	102742	386	+	Ankyrin repeat protein
XYR92761.1	102739	102945	206	+	Hypothetical protein
XYR92762.1	102942	103301	359	+	Hypothetical protein
XYR92763.1	103560	103796	236	+	Translational regulator CsrA
XYR92764.1	103835	104119	284	+	Hypothetical protein
XYR92765.1	104128	104670	542	+	Hypothetical protein
XYR92766.1	104667	105092	425	+	Hypothetical protein
XYR92767.1	105089	105421	332	+	Membrane protein
XYR92768.1	105206	105421	215	+	Membrane protein
XYR92769.1	105525	106208	683	+	Glycoside hydrolase
XYR92770.1	106221	106787	566	+	Hypothetical protein
XYR92771.1	106777	106956	179	+	Hypothetical protein
XYR92772.1	106969	107226	257	+	Dksa-like zinc-finger protein
XYR92773.1	107311	107619	308	+	Hypothetical protein
XYR92774.1	107660	107977	317	+	Hypothetical protein
XYR92775.1	107986	108288	302	+	Hypothetical protein
XYR92776.1	108285	108620	335	+	Hypothetical protein
XYR92777.1	108617	109171	554	+	Hypothetical protein
XYR92778.1	109212	109652	440	+	Hypothetical protein
XYR92779.1	109728	110108	380	+	Hypothetical protein
XYR92780.1	110166	111116	950	+	Hypothetical protein
XYR92781.1	111113	111286	173	+	Hypothetical protein
XYR92782.1	111258	111605	347	+	Hypothetical protein
XYR92783.1	111602	111916	314	+	Ribonucleotide reductase NrdA-like
XYR92784.1	111918	112223	305	+	Hypothetical protein
XYR92785.1	112220	112519	299	+	Type IV pilus subunit
XYR92786.1	112551	114017	1466	+	Hypothetical protein
XYR92787.1	114058	114666	608	+	Hypothetical protein
XYR92788.1	114677	114952	275	+	Hypothetical protein
XYR92789.1	115039	115761	722	+	Hypothetical protein
XYR92790.1	115739	116572	833	+	Leucyl/phenylalanyl-tRNA--protein transferase
XYR92791.1	116569	118206	1637	+	Hypothetical protein
XYR92792.1	118196	119071	875	+	Hypothetical protein
XYR92793.1	119074	120117	1043	+	Hypothetical protein
XYR92794.1	120110	120904	794	+	Hypothetical protein
XYR92795.1	120910	122433	1523	+	L-glutamine-D-fructose-6-phosphate aminotransferase
XYR92796.1	122430	123038	608	+	N-acetyl-alpha-D-glucosaminyl L-malate deacetylase 2
XYR92797.1	123041	124144	1103	+	Glycoside transferase
XYR92798.1	124148	124996	848	+	Hypothetical protein
XYR92799.1	125220	125618	398	+	Hypothetical protein
XYR92800.1	125735	125857	122	+	Hypothetical protein
XYR92801.1	125868	126089	221	+	Hypothetical protein
XYR92802.1	126082	126252	170	+	Hypothetical protein
XYR92803.1	126252	126530	278	+	Hypothetical protein
XYR92804.1	126512	126967	455	+	Hypothetical protein
XYR92805.1	126967	127767	800	+	Hypothetical protein
XYR92806.1	127767	128201	434	+	Hypothetical protein
XYR92807.1	128201	128452	251	+	Hypothetical protein
XYR92808.1	128468	128959	491	+	Hypothetical protein
XYR92809.1	128995	129975	980	+	Hypothetical protein
XYR92810.1	129975	130199	224	+	Hypothetical protein
XYR92811.1	130199	130396	197	+	Hypothetical protein
XYR92812.1	130396	130785	389	+	Hypothetical protein
XYR92813.1	130782	131087	305	+	Hypothetical protein
XYR92814.1	131097	131549	452	+	HNH endonuclease
XYR92815.1	131546	131971	425	+	Hypothetical protein
XYR92816.1	131964	132446	482	+	Hypothetical protein
XYR92817.1	132476	133429	953	+	Hypothetical protein
XYR92818.1	133440	133712	272	+	Hypothetical protein
XYR92819.1	133709	134140	431	+	Hypothetical protein
XYR92820.1	134137	134499	362	+	Hypothetical protein
XYR92821.1	134721	135446	725	+	Hypothetical protein
XYR92822.1	135498	135806	308	+	Hypothetical protein
XYR92823.1	135803	137596	1793	+	DNA ligase
XYR92824.1	137602	138147	545	+	Hypothetical protein
XYR92825.1	138203	138976	773	+	Hypothetical protein
XYR92826.1	139028	139699	671	+	Hypothetical protein
XYR92827.1	139726	140166	440	+	Hypothetical protein
XYR92828.1	140252	140674	422	+	Hypothetical protein
XYR92829.1	140754	143432	2678	+	Hypothetical protein
XYR92830.1	143445	144128	683	+	Thiamine biosynthesis protein
XYR92831.1	144095	144307	212	+	Hypothetical protein
XYR92832.1	144273	145004	731	+	Hypothetical protein
XYR92833.1	145098	146990	1892	+	DNA topoisomerase
XYR92834.1	146990	147193	203	+	Hypothetical protein
XYR92835.1	147186	148700	1514	+	DNA topoisomerase
XYR92836.1	148724	149155	431	+	Hypothetical protein
XYR92837.1	149269	150327	1058	+	Hypothetical protein
XYR92838.1	150404	150673	269	+	Acyl carrier protein
XYR92839.1	150691	152223	1532	+	Hypothetical protein
XYR92840.1	152201	152770	569	+	Endonuclease
XYR92841.1	152860	153168	308	+	Hypothetical protein
XYR92842.1	153165	154022	857	+	Hypothetical protein
XYR92843.1	154024	154503	479	+	Endonuclease
XYR92844.1	154515	155414	899	+	DNA topoisomerase
XYR92845.1	155430	156476	1046	+	Hypothetical protein
XYR92846.1	156463	157023	560	+	Hypothetical protein
XYR92847.1	157025	157708	683	+	Hypothetical protein
XYR92848.1	157705	158532	827	+	Hypothetical protein
XYR92849.1	158516	158878	362	+	Hypothetical protein
XYR92850.1	158850	159029	179	+	Hypothetical protein
XYR92851.1	159042	159278	236	+	Hypothetical protein
XYR92852.1	159275	159754	479	+	Hypothetical protein
XYR92853.1	159751	160704	953	+	Hypothetical protein
XYR92854.1	160916	161944	1028	-	DNA primase
XYR92855.1	162008	163141	1133	-	Ribonucleotide reductase subunit
XYR92856.1	163149	165743	2594	-	Reductase large subunit
XYR92857.1	165819	166160	341	-	Thioredoxin
XYR92858.1	166221	167054	833	-	Hypothetical protein
XYR92859.1	167054	167899	845	-	Nucleotide pyrophosphohydrolase
XYR92860.1	167926	168504	578	-	DNA binding protein
XYR92861.1	168501	168767	266	-	Hypothetical protein
XYR92862.1	168745	168951	206	-	Hypothetical protein
XYR92863.1	168951	169373	422	-	RNA pyrophosphohydrolase
XYR92864.1	169373	169642	269	-	Hypothetical protein
XYR92865.1	169632	169955	323	-	Hypothetical protein
XYR92866.1	169966	170919	953	-	Hypothetical protein
XYR92867.1	170916	171149	233	-	Hypothetical protein
XYR92868.1	171146	171586	440	-	Hypothetical protein
XYR92869.1	171596	172003	407	-	Hypothetical protein
XYR92870.1	171993	172535	542	-	Inorganic triphosphatase
XYR92871.1	172570	173088	518	-	Hypothetical protein
XYR92872.1	173090	173659	569	-	Hypothetical protein
XYR92873.1	173714	174133	419	-	Hypothetical protein
XYR92874.1	174126	174668	542	-	Hypothetical protein
XYR92875.1	174646	174861	215	-	Hypothetical protein
XYR92876.1	174858	175103	245	-	Hypothetical protein
XYR92877.1	175100	175657	557	-	Hypothetical protein
XYR92878.1	175509	175835	326	-	Hypothetical protein
XYR92879.1	175879	176334	455	-	Hypothetical protein
XYR92880.1	176337	176720	383	-	Nucleoside triphosphate pyrophosphohydrolase
XYR92881.1	176724	177002	278	-	Hypothetical protein
XYR92882.1	177011	177463	452	-	Hypothetical protein
XYR92883.1	177474	177779	305	-	Hypothetical protein
XYR92884.1	177790	178092	302	-	Hypothetical protein
XYR92885.1	178040	178285	245	-	Hypothetical protein
XYR92886.1	178282	178449	167	-	Hypothetical protein
XYR92887.1	178449	178610	161	-	Hypothetical protein
XYR92888.1	178597	178980	383	-	Hypothetical protein
XYR92889.1	178977	179177	200	-	Hypothetical protein
XYR92890.1	179344	179673	329	-	Hypothetical protein
XYR92891.1	179658	179984	326	-	Hypothetical protein
XYR92892.1	179981	180331	350	-	Hypothetical protein
XYR92893.1	180328	180819	491	-	Hypothetical protein
XYR92894.1	180816	181136	320	-	Hypothetical protein
XYR92895.1	181147	181449	302	-	Hypothetical protein
XYR92896.1	181446	181691	245	-	Hypothetical protein
XYR92897.1	181688	182038	350	-	Hypothetical protein
XYR92898.1	182035	182445	410	-	Hypothetical protein
XYR92899.1	182442	182558	116	-	Hypothetical protein
XYR92900.1	182574	182768	194	-	Hypothetical protein
XYR92901.1	182752	183078	326	-	Hypothetical protein
XYR92902.1	183094	183507	413	-	Hypothetical protein
XYR92903.1	183504	184283	779	-	Polyamine aminopropyltransferase
XYR92904.1	184280	184678	398	-	Hypothetical protein
XYR92905.1	184675	184830	155	-	Hypothetical protein
XYR92906.1	184823	185341	518	-	Hypothetical protein
XYR92907.1	185384	185515	131	-	Hypothetical protein
XYR92908.1	185515	185781	266	-	Hypothetical protein
XYR92909.1	185778	186143	365	-	Hypothetical protein
XYR92910.1	186041	186226	185	-	Hypothetical protein
XYR92911.1	186223	186981	758	-	Hypothetical protein
XYR92912.1	186981	187496	515	-	Hypothetical protein
XYR92913.1	187493	188029	536	-	Hypothetical protein
XYR92914.1	188223	189011	788	-	Hypothetical protein
XYR92915.1	189097	189348	251	-	Hypothetical protein
XYR92916.1	189345	189611	266	-	Hypothetical protein
XYR92917.1	189693	190034	341	-	Hypothetical protein
XYR92918.1	190054	190173	119	-	Hypothetical protein
XYR92919.1	190184	190546	362	-	Hypothetical protein
XYR92920.1	190564	190908	344	-	Hypothetical protein
XYR92921.1	191304	191576	272	-	Hypothetical protein
XYR92922.1	191573	191731	158	-	Hypothetical protein
XYR92923.1	191728	192096	368	-	Hypothetical protein
XYR92924.1	192089	193804	1715	-	Hypothetical protein
XYR92925.1	193692	194192	500	-	Hypothetical protein
XYR92926.1	194189	194314	125	-	Hypothetical protein
XYR92927.1	194304	194927	623	-	Hypothetical protein
XYR92928.1	195403	195579	176	-	Hypothetical protein
XYR92929.1	195619	195891	272	-	Hypothetical protein
XYR92930.1	196194	196922	728	-	Hypothetical protein
XYR92931.1	196919	197290	371	-	Hypothetical protein
XYR92932.1	197278	197550	272	-	Hypothetical protein
XYR92933.1	197543	197884	341	-	Hypothetical protein
XYR92934.1	197881	198390	509	-	Hypothetical protein
XYR92935.1	198387	198743	356	-	DNA processing protein
XYR92936.1	198743	199153	410	-	Hypothetical protein
XYR92937.1	199146	199541	395	-	Hypothetical protein
XYR92938.1	199543	199917	374	-	Hypothetical protein
XYR92939.1	199904	200260	356	-	Hypothetical protein
XYR92940.1	200244	200663	419	-	Hypothetical protein
XYR92941.1	200660	202975	2315	-	Endonuclease
XYR92942.1	202968	203411	443	-	Hypothetical protein
XYR92943.1	203408	203647	239	-	Hypothetical protein
XYR92944.1	203647	204924	1277	-	Chromosomal replication initiator protein DnaA
XYR92945.1	204989	205300	311	-	Hypothetical protein
XYR92946.1	205470	206336	866	-	Exonuclease
XYR92947.1	206333	206686	353	-	Hypothetical protein
XYR92948.1	206697	207275	578	-	Hypothetical protein
XYR92949.1	207275	208132	857	-	Hypothetical protein
XYR92950.1	208134	208394	260	-	Hypothetical protein
XYR92951.1	208397	209440	1043	-	Endonuclease
XYR92952.1	209437	210558	1121	-	Hypothetical protein
XYR92953.1	210577	211107	530	-	MmcB-like DNA repair protein
XYR92954.1	211088	211546	458	-	QueS-like 6-pyruvoyl-tetrahydropterin synthase
XYR92955.1	211549	211866	317	-	Hypothetical protein
XYR92956.1	211866	213335	1469	-	Reca recombinase
XYR92957.1	213502	213603	101	-	Hypothetical protein
XYR92958.1	213600	213692	92	-	Hypothetical protein
XYR92959.1	213689	215116	1427	-	Hypothetical protein
XYR92960.1	215140	216156	1016	-	RNA polymerase sigma factor
XYR92961.1	216153	216557	404	-	Hypothetical protein
XYR92962.1	216554	218260	1706	-	Hypothetical protein
XYR92963.1	218263	218478	215	-	Hypothetical protein
XYR92964.1	218483	219427	944	-	Peptidase
XYR92965.1	219456	220043	587	-	Kinase
XYR92966.1	220046	221041	995	-	CRISPR/Cas system associated
XYR92967.1	221259	221411	152	+	Hypothetical protein
XYR92968.1	221408	221722	314	-	Hypothetical protein
XYR92969.1	221719	222654	935	-	Thymidylate synthase
XYR92970.1	222651	222908	257	-	Hypothetical protein
XYR92971.1	222911	223111	200	-	Hypothetical protein
XYR92972.1	223108	223701	593	-	Hypothetical protein
XYR92973.1	223685	224197	512	-	Hypothetical protein
XYR92974.1	224175	224594	419	-	Hypothetical protein
XYR92975.1	224684	225490	806	-	Head maturation protease
XYR92976.1	225520	227391	1871	-	Portal protein

## Sheet: PhiXhv-15 (PV764602)
Table S4. Predicted coding sequences and functional annotations of phage genomes.
Locus_tag	Start	End	Size (bp)	Strand	Predicted function
XYR92977.1	1	2241	2240	+	Terminase
XYR92978.1	2269	2529	260	+	Hypothetical protein
XYR92979.1	2532	4370	1838	+	Portal protein
XYR92980.1	4400	5206	806	+	Head maturation protease
XYR92981.1	5296	5715	419	+	Hypothetical protein
XYR92982.1	5693	6205	512	+	Hypothetical protein
XYR92983.1	6189	6782	593	+	Hypothetical protein
XYR92984.1	6779	6979	200	+	Hypothetical protein
XYR92985.1	6979	7239	260	+	Hypothetical protein
XYR92986.1	7236	8171	935	+	Thymidylate synthase
XYR92987.1	8168	8482	314	+	Hypothetical protein
XYR92988.1	8479	8631	152	-	Hypothetical protein
XYR92989.1	8849	9844	995	+	CRISPR/Cas system associated
XYR92990.1	9847	10434	587	+	Kinase
XYR92991.1	10463	11407	944	+	Peptidase
XYR92992.1	11412	11627	215	+	Hypothetical protein
XYR92993.1	11630	13336	1706	+	Hypothetical protein
XYR92994.1	13333	13737	404	+	Hypothetical protein
XYR92995.1	13734	14750	1016	+	RNA polymerase sigma factor
XYR92996.1	14774	16171	1397	+	Hypothetical protein
XYR92997.1	16338	17807	1469	+	Recombinase
XYR92998.1	17807	18124	317	+	Hypothetical protein
XYR92999.1	18121	18585	464	+	QueD-like 6-pyruvoyl-tetrahydropterin synthase
XYR93000.1	18566	19096	530	+	MmcB-like DNA repair protein
XYR93001.1	19115	20236	1121	+	Hypothetical protein
XYR93002.1	20233	21276	1043	+	Endonuclease
XYR93003.1	21279	21539	260	+	Hypothetical protein
XYR93004.1	21541	22398	857	+	Hypothetical protein
XYR93005.1	22398	22976	578	+	Hypothetical protein
XYR93006.1	22987	23340	353	+	Hypothetical protein
XYR93007.1	23337	24203	866	+	Exonuclease
XYR93008.1	24373	24684	311	+	Hypothetical protein
XYR93009.1	24749	26026	1277	+	Chromosomal replication initiator protein DnaA
XYR93010.1	26026	26265	239	+	Hypothetical protein
XYR93011.1	26262	26705	443	+	Hypothetical protein
XYR93012.1	26698	29013	2315	+	Endonuclease
XYR93013.1	29010	29417	407	+	Hypothetical protein
XYR93014.1	29401	29757	356	+	Hypothetical protein
XYR93015.1	29744	30118	374	+	Hypothetical protein
XYR93016.1	30120	30515	395	+	Hypothetical protein
XYR93017.1	30493	30918	425	+	Hypothetical protein
XYR93018.1	30918	31274	356	+	DNA processing protein
XYR93019.1	31271	31777	506	+	Hypothetical protein
XYR93020.1	31774	32115	341	+	Hypothetical protein
XYR93021.1	32108	32380	272	+	Hypothetical protein
XYR93022.1	32368	32739	371	+	Hypothetical protein
XYR93023.1	32736	33452	716	+	Hypothetical protein
XYR93024.1	33718	34206	488	+	Hypothetical protein
XYR93025.1	34746	35306	560	+	Hypothetical protein
XYR93026.1	35296	35421	125	+	Hypothetical protein
XYR93027.1	35418	35942	524	+	Hypothetical protein
XYR93028.1	35806	37569	1763	+	Hypothetical protein
XYR93029.1	37562	37936	374	+	Hypothetical protein
XYR93030.1	37927	38085	158	+	Hypothetical protein
XYR93031.1	38082	38354	272	+	Hypothetical protein
XYR93032.1	38749	39093	344	+	Hypothetical protein
XYR93033.1	39111	39473	362	+	Hypothetical protein
XYR93034.1	39484	39603	119	+	Hypothetical protein
XYR93035.1	39624	39917	293	+	Hypothetical protein
XYR93036.1	39978	40310	332	+	Hypothetical protein
XYR93037.1	40392	40658	266	+	Hypothetical protein
XYR93038.1	40655	40906	251	+	Hypothetical protein
XYR93039.1	40992	41780	788	+	Hypothetical protein
XYR93040.1	41974	42558	584	+	Hypothetical protein
XYR93041.1	42555	43070	515	+	Hypothetical protein
XYR93042.1	43070	43855	785	+	Hypothetical protein
XYR93043.1	43852	44037	185	+	Hypothetical protein
XYR93044.1	43935	44300	365	+	Hypothetical protein
XYR93045.1	44297	44563	266	+	Hypothetical protein
XYR93046.1	44563	44694	131	+	Hypothetical protein
XYR93047.1	44737	45255	518	+	Hypothetical protein
XYR93048.1	45248	45403	155	+	Hypothetical protein
XYR93049.1	45400	45798	398	+	Hypothetical protein
XYR93050.1	45795	46574	779	+	Hypothetical protein
XYR93051.1	46571	46984	413	+	Hypothetical protein
XYR93052.1	47000	47326	326	+	Hypothetical protein
XYR93053.1	47307	47636	329	+	Hypothetical protein
XYR93054.1	47633	48043	410	+	Hypothetical protein
XYR93055.1	48040	48390	350	+	Hypothetical protein
XYR93056.1	48387	48632	245	+	Hypothetical protein
XYR93057.1	48629	48931	302	+	Hypothetical protein
XYR93058.1	48942	49262	320	+	Hypothetical protein
XYR93059.1	49259	49750	491	+	Hypothetical protein
XYR93060.1	49747	50097	350	+	Hypothetical protein
XYR93061.1	50094	50420	326	+	Hypothetical protein
XYR93062.1	50417	50734	317	+	Hypothetical protein
XYR93063.1	50901	51101	200	+	Hypothetical protein
XYR93064.1	51098	51481	383	+	Hypothetical protein
XYR93065.1	51468	51629	161	+	Hypothetical protein
XYR93066.1	51629	51796	167	+	Hypothetical protein
XYR93067.1	51793	52038	245	+	Hypothetical protein
XYR93068.1	52028	52288	260	+	Hypothetical protein
XYR93069.1	52252	52602	350	+	Hypothetical protein
XYR93070.1	52613	53065	452	+	Hypothetical protein
XYR93071.1	53074	53352	278	+	Hypothetical protein
XYR93072.1	53356	53739	383	+	Nucleoside triphosphate pyrophosphohydrolase
XYR93073.1	53742	54197	455	+	Hypothetical protein
XYR93074.1	54240	54566	326	+	Hypothetical protein
XYR93075.1	54523	54975	452	+	Hypothetical protein
XYR93076.1	54972	55217	245	+	Hypothetical protein
XYR93077.1	55214	55429	215	+	Hypothetical protein
XYR93078.1	55407	55949	542	+	Hypothetical protein
XYR93079.1	55942	56361	419	+	Hypothetical protein
XYR93080.1	56416	56985	569	+	Hypothetical protein
XYR93081.1	56987	57505	518	+	Hypothetical protein
XYR93082.1	57540	58082	542	+	Inorganic triphosphatase
XYR93083.1	58072	58479	407	+	Hypothetical protein
XYR93084.1	58489	58929	440	+	Hypothetical protein
XYR93085.1	58926	59159	233	+	Hypothetical protein
XYR93086.1	59156	60109	953	+	Hypothetical protein
XYR93087.1	60120	60443	323	+	Hypothetical protein
XYR93088.1	60433	60702	269	+	Hypothetical protein
XYR93089.1	60702	61124	422	+	RNA pyrophosphohydrolase
XYR93090.1	61124	61330	206	+	Hypothetical protein
XYR93091.1	61308	61574	266	+	Hypothetical protein
XYR93092.1	61623	62468	845	+	Nucleotide pyrophosphohydrolase
XYR93093.1	62468	63301	833	+	Hypothetical protein
XYR93094.1	63362	63703	341	+	Thioredoxin
XYR93095.1	63779	66295	2516	+	Reductase large subunit
XYR93096.1	66303	67436	1133	+	Ribonucleotide reductase subunit
XYR93097.1	67500	68528	1028	+	DNA primase
XYR93098.1	68740	69693	953	-	Hypothetical protein
XYR93099.1	69690	70169	479	-	Hypothetical protein
XYR93100.1	70166	70402	236	-	Hypothetical protein
XYR93101.1	70415	70594	179	-	Hypothetical protein
XYR93102.1	70566	70928	362	-	Hypothetical protein
XYR93103.1	70912	71739	827	-	Hypothetical protein
XYR93104.1	71736	72419	683	-	Hypothetical protein
XYR93105.1	72421	72981	560	-	Hypothetical protein
XYR93106.1	72968	74014	1046	-	Hypothetical protein
XYR93107.1	74030	74929	899	-	DNA topoisomerase
XYR93108.1	74941	75420	479	-	Endonuclease
XYR93109.1	75422	76279	857	-	Hypothetical protein
XYR93110.1	76276	76584	308	-	Hypothetical protein
XYR93111.1	76569	78332	1763	-	Hypothetical protein
XYR93112.1	78350	78619	269	-	Acyl carrier protein
XYR93113.1	78696	79754	1058	-	Hypothetical protein
XYR93114.1	79868	80299	431	-	Hypothetical protein
XYR93115.1	80323	81831	1508	-	DNA topoisomerase
XYR93116.1	81824	82027	203	-	Hypothetical protein
XYR93117.1	82027	83919	1892	-	DNA topoisomerase
XYR93118.1	84013	84699	686	-	Hypothetical protein
XYR93119.1	84710	84922	212	-	Hypothetical protein
XYR93120.1	84889	85572	683	-	Thiamine biosynthesis protein
XYR93121.1	85585	88263	2678	-	Hypothetical protein
XYR93122.1	88343	88768	425	-	Hypothetical protein
XYR93123.1	88854	89294	440	-	Hypothetical protein
XYR93124.1	89321	89992	671	-	Hypothetical protein
XYR93125.1	90044	90829	785	-	Hypothetical protein
XYR93126.1	90885	91430	545	-	Hypothetical protein
XYR93127.1	91436	93229	1793	-	DNA ligase
XYR93128.1	93226	93534	308	-	Hypothetical protein
XYR93129.1	93586	94311	725	-	Hypothetical protein
XYR93130.1	94533	94895	362	-	Hypothetical protein
XYR93131.1	94892	95323	431	-	Hypothetical protein
XYR93132.1	95320	95592	272	-	Hypothetical protein
XYR93133.1	95603	96766	1163	-	Hypothetical protein
XYR93134.1	96588	97070	482	-	Hypothetical protein
XYR93135.1	97060	97485	425	-	Hypothetical protein
XYR93136.1	97482	97934	452	-	HNH endonuclease
XYR93137.1	97944	98243	299	-	Hypothetical protein
XYR93138.1	98240	98629	389	-	Hypothetical protein
XYR93139.1	98629	98826	197	-	Hypothetical protein
XYR93140.1	98826	99080	254	-	Hypothetical protein
XYR93141.1	99050	100048	998	-	Hypothetical protein
XYR93142.1	100079	100579	500	-	Hypothetical protein
XYR93143.1	100600	100854	254	-	Hypothetical protein
XYR93144.1	100854	101315	461	-	Hypothetical protein
XYR93145.1	101322	102035	713	-	Glycoside hydrolase
XYR93146.1	102032	102802	770	-	Hypothetical protein
XYR93147.1	102835	103290	455	-	Hypothetical protein
XYR93148.1	103272	103550	278	-	Hypothetical protein
XYR93149.1	103550	103720	170	-	Hypothetical protein
XYR93150.1	103713	103934	221	-	Hypothetical protein
XYR93151.1	103945	104187	242	-	Hypothetical protein
XYR93152.1	104184	104582	398	-	Hypothetical protein
XYR93153.1	104806	105654	848	-	Hypothetical protein
XYR93154.1	105658	106761	1103	-	Glycoside transferase
XYR93155.1	106764	107372	608	-	N-acetyl-alpha-D-glucosaminyl l-malate deacetylase 2
XYR93156.1	107369	108892	1523	-	L-glutamine-D-fructose-6-phosphate aminotransferase
XYR93157.1	108898	109770	872	-	Hypothetical protein
XYR93158.1	109685	110728	1043	-	Hypothetical protein
XYR93159.1	110731	111606	875	-	Hypothetical protein
XYR93160.1	111596	113233	1637	-	Hypothetical protein
XYR93161.1	113230	114063	833	-	Leucyl/phenylalanyl-tRNA--protein transferase
XYR93162.1	114041	114763	722	-	Hypothetical protein
XYR93163.1	114850	115125	275	-	Hypothetical protein
XYR93164.1	115136	115744	608	-	Hypothetical protein
XYR93165.1	115785	117251	1466	-	Hypothetical protein
XYR93166.1	117283	117582	299	-	Type IV pilus subunit
XYR93167.1	117579	117884	305	-	Hypothetical protein
XYR93168.1	117886	118338	452	-	Hypothetical protein
XYR93169.1	118197	118550	353	-	Hypothetical protein
XYR93170.1	118522	118695	173	-	Hypothetical protein
XYR93171.1	118692	119642	950	-	Hypothetical protein
XYR93172.1	119700	120080	380	-	Hypothetical protein
XYR93173.1	120156	120596	440	-	Hypothetical protein
XYR93174.1	120637	121191	554	-	Hypothetical protein
XYR93175.1	121188	121523	335	-	Hypothetical protein
XYR93176.1	121520	121822	302	-	Hypothetical protein
XYR93177.1	121831	122148	317	-	Hypothetical protein
XYR93178.1	122189	122497	308	-	Hypothetical protein
XYR93179.1	122582	122839	257	-	DksA-like zinc-finger protein
XYR93180.1	122852	123031	179	-	Hypothetical protein
XYR93181.1	123021	123587	566	-	Hypothetical protein
XYR93182.1	123600	124283	683	-	Glycoside hydrolase
XYR93183.1	124387	124719	332	-	Membrane protein
XYR93184.1	124716	125141	425	-	Hypothetical protein
XYR93185.1	125138	125680	542	-	Hypothetical protein
XYR93186.1	125689	125973	284	-	Hypothetical protein
XYR93187.1	126012	126248	236	-	Translational regulator CsraA
XYR93188.1	126507	126866	359	-	Hypothetical protein
XYR93189.1	126863	127069	206	-	Hypothetical protein
XYR93190.1	127066	127452	386	-	Ankyrin repeat protein
XYR93191.1	127630	127884	254	-	Hypothetical protein
XYR93192.1	127894	128169	275	-	Hypothetical protein
XYR93193.1	128187	128702	515	-	Hypothetical protein
XYR93194.1	128743	129369	626	-	Hypothetical protein
XYR93195.1	129252	129653	401	-	Hypothetical protein
XYR93196.1	129655	130050	395	-	Hypothetical protein
XYR93197.1	130093	130425	332	-	Hypothetical protein
XYR93198.1	130410	131198	788	-	Hypothetical protein
XYR93199.1	131195	131506	311	-	Hypothetical protein
XYR93200.1	131508	132347	839	-	Hypothetical protein
XYR93201.1	132074	132298	224	-	Hypothetical protein
XYR93202.1	132295	132678	383	-	Hypothetical protein
XYR93203.1	132665	132943	278	-	Hypothetical protein
XYR93204.1	132948	133232	284	-	Hypothetical protein
XYR93205.1	133229	133444	215	-	Hypothetical protein
XYR93206.1	133444	133677	233	-	Hypothetical protein
XYR93207.1	133720	134064	344	-	Hypothetical protein
XYR93208.1	134113	135486	1373	-	Hypothetical protein
XYR93209.1	135594	136232	638	-	Hypothetical protein
XYR93210.1	136272	136781	509	-	Hypothetical protein
XYR93211.1	136781	137185	404	-	Hypothetical protein
XYR93212.1	137182	137439	257	-	Hypothetical protein
XYR93213.1	137436	138056	620	-	Hypothetical protein
XYR93214.1	138001	138330	329	-	Hypothetical protein
XYR93215.1	138272	138760	488	-	Hypothetical protein
XYR93216.1	138760	139014	254	-	Hypothetical protein
XYR93217.1	139147	141051	1904	-	Helicase
XYR93218.1	141855	143846	1991	+	Hypothetical protein
XYR93219.1	143887	144600	713	+	Virion structural protein
XYR93220.1	144631	145728	1097	+	Major head protein
tRNA	145891	145966	75	+	tRNA Asn (anticodon GTT)
XYR93221.1	145979	146524	545	+	Hypothetical protein
XYR93222.1	146069	146524	455	+	Hypothetical protein
XYR93223.1	146537	148159	1622	+	Hypothetical protein
XYR93224.1	148202	148885	683	+	Tail completion protein
XYR93225.1	148885	149343	458	+	Minor tail protein
XYR93226.1	149340	149684	344	+	Hypothetical protein
XYR93227.1	149659	149952	293	+	Hypothetical protein
XYR93228.1	149964	151961	1997	+	Tail protein
XYR93229.1	152012	152527	515	+	Tail protein
XYR93230.1	152610	153464	854	+	Tail tube
XYR93231.1	153516	153896	380	+	Hypothetical protein
XYR93232.1	153926	154996	1070	+	Baseplate hub subunit
XYR93233.1	154998	155150	152	+	Hypothetical protein
XYR93234.1	155153	157918	2765	+	Hypothetical protein
XYR93235.1	157927	158991	1064	+	PmgG-like head morphogenesis
XYR93236.1	158995	159384	389	+	Tail sheath
XYR93237.1	159386	160513	1127	+	Hypothetical protein
XYR93238.1	160510	161247	737	+	Baseplate protein
XYR93239.1	161249	162181	932	+	Hypothetical protein
XYR93240.1	162199	162831	632	+	Hypothetical protein
XYR93241.1	162848	163789	941	+	Hypothetical protein
XYR93242.1	163786	164391	605	+	2OG-fe(II) oxygenase
XYR93243.1	164402	164989	587	+	Hypothetical protein
XYR93244.1	165045	165722	677	+	Hypothetical protein
XYR93245.1	165749	166153	404	+	Hypothetical protein
XYR93246.1	166315	168096	1781	+	Baseplate protein
XYR93247.1	168096	169712	1616	+	Hypothetical protein
XYR93248.1	169715	170857	1142	+	Tail fiber protein
XYR93249.1	170870	171217	347	+	Hypothetical protein
XYR93250.1	171228	173513	2285	+	Hypothetical protein
XYR93251.1	173557	174948	1391	+	Hypothetical protein
XYR93252.1	174948	175367	419	+	Hypothetical protein
XYR93253.1	175447	176124	677	+	Hypothetical protein
XYR93254.1	176128	176673	545	+	Glycoside hydrolase
XYR93255.1	176684	177409	725	+	Glycoside hydrolase
XYR93256.1	177462	177827	365	+	Hypothetical protein
XYR93257.1	177848	178189	341	+	Rz-like spanin
XYR93258.1	178189	178416	227	+	Rz-like spanin
XYR93259.1	178426	180810	2384	+	Hypothetical protein
XYR93260.1	180852	180995	143	+	Hypothetical protein
XYR93261.1	180995	181417	422	+	Hypothetical protein
XYR93262.1	181421	181639	218	+	Hypothetical protein
XYR93263.1	181752	182453	701	-	Hypothetical protein
XYR93264.1	182450	182887	437	-	Hypothetical protein
XYR93265.1	182950	184188	1238	-	Hypothetical protein
XYR93266.1	184355	185587	1232	+	Hypothetical protein
XYR93267.1	185596	186903	1307	+	Hypothetical protein
XYR93268.1	186830	188134	1304	+	Hypothetical protein
XYR93269.1	188141	190333	2192	+	Hypothetical protein
XYR93270.1	190337	191176	839	+	Hypothetical protein
XYR93271.1	191173	193179	2006	+	Topoisomerase
XYR93272.1	193240	194199	959	+	Hypothetical protein
XYR93273.1	194257	194631	374	+	Hypothetical protein
XYR93274.1	194697	194951	254	+	Hypothetical protein
XYR93275.1	194975	195772	797	+	Hypothetical protein
XYR93276.1	195904	197250	1346	+	Head-tail connector protein
XYR93277.1	197265	197762	497	+	Hypothetical protein
XYR93278.1	197771	198244	473	+	Hypothetical protein
XYR93279.1	198261	199121	860	+	Hypothetical protein
XYR93280.1	199201	199689	488	+	Hypothetical protein
XYR93281.1	199702	200055	353	+	Hypothetical protein
XYR93282.1	200068	202545	2477	+	Hypothetical protein
XYR93283.1	202584	204533	1949	+	Hypothetical protein
XYR93284.1	204535	206661	2126	+	Hypothetical protein
XYR93285.1	206715	208400	1685	+	Hypothetical protein
XYR93286.1	208413	209141	728	+	Hypothetical protein
XYR93287.1	209116	209916	800	+	Hypothetical protein
XYR93288.1	209919	210293	374	+	Endonuclease
XYR93289.1	210241	210807	566	+	Hypothetical protein
XYR93290.1	210804	215675	4871	+	DNA helicase
XYR93291.1	215681	216301	620	+	Hypothetical protein
XYR93292.1	216418	219486	3068	+	DNA polymerase
XYR93293.1	219483	220037	554	+	Hypothetical protein
XYR93294.1	220018	220917	899	+	GTP 3',8-cyclase
XYR93295.1	220919	221407	488	+	Dihydrofolate reductase
XYR93296.1	221455	222522	1067	+	DNA polymerase III
XYR93297.1	222524	222925	401	+	Hypothetical protein
XYR93298.1	222922	223602	680	+	Gtp cyclohydrolase
XYR93299.1	223599	224156	557	+	Hypothetical protein
XYR93300.1	224156	225769	1613	+	Helicase
XYR93301.1	225777	226382	605	+	DNA polymerase
XYR93302.1	226432	227808	1376	+	Helicase
XYR93303.1	227820	228086	266	+	Hypothetical protein

## Sheet: PhiXhv-16 (PV764603)
Table S4. Predicted coding sequences and functional annotations of phage genomes.
Locus_tag	Start	End	Size (bp)	Strand	Predicted function
XYR93304.1	1	3582	3581	+	Terminase large subunit
XYR93305.1	3610	3870	260	+	Hypothetical protein
XYR93306.1	3840	5711	1871	+	Portal protein
XYR93307.1	5741	6547	806	+	Head maturation protease
XYR93308.1	6637	7056	419	+	Hypothetical protein
XYR93309.1	7034	7546	512	+	Hypothetical protein
XYR93310.1	7530	8123	593	+	Hypothetical protein
XYR93311.1	8120	8320	200	+	Hypothetical protein
XYR93312.1	8320	8580	260	+	Hypothetical protein
XYR93313.1	8577	9512	935	+	Thymidylate synthase
XYR93314.1	9509	9823	314	+	Hypothetical protein
XYR93315.1	9820	9972	152	-	Hypothetical protein
XYR93316.1	10190	11185	995	+	CRISPR/Cas system associated
XYR93317.1	11188	11775	587	+	Kinase
XYR93318.1	11804	12748	944	+	Peptidase
XYR93319.1	12753	12968	215	+	Hypothetical protein
XYR93320.1	12971	14677	1706	+	Hypothetical protein
XYR93321.1	14674	15078	404	+	Hypothetical protein
XYR93322.1	15075	16091	1016	+	RNA polymerase sigma factor
XYR93323.1	16115	17584	1469	+	Hypothetical protein
XYR93324.1	17581	17685	104	+	Hypothetical protein
XYR93325.1	17852	19321	1469	+	Recombinase
XYR93326.1	19321	19638	317	+	Hypothetical protein
XYR93327.1	19635	20099	464	+	QueD-like 6-pyruvoyl-tetrahydropterin synthase
XYR93328.1	20080	20610	530	+	MmcB-like DNA repair protein
XYR93329.1	20629	21750	1121	+	Hypothetical protein
XYR93330.1	21747	22790	1043	+	Endonuclease
XYR93331.1	22793	23053	260	+	Hypothetical protein
XYR93332.1	23055	23912	857	+	Hypothetical protein
XYR93333.1	23912	24490	578	+	Hypothetical protein
XYR93334.1	24501	24854	353	+	Hypothetical protein
XYR93335.1	24851	25717	866	+	Exonuclease
XYR93336.1	25887	26198	311	+	Hypothetical protein
XYR93337.1	26263	27540	1277	+	Chromosomal replication initiator protein DnaA
XYR93338.1	27540	27779	239	+	Hypothetical protein
XYR93339.1	27776	28219	443	+	Hypothetical protein
XYR93340.1	28212	30527	2315	+	Endonuclease
XYR93341.1	30524	30943	419	+	Hypothetical protein
XYR93342.1	30927	31283	356	+	Hypothetical protein
XYR93343.1	31270	31644	374	+	Hypothetical protein
XYR93344.1	31646	32041	395	+	Hypothetical protein
XYR93345.1	32034	32444	410	+	Hypothetical protein
XYR93346.1	32444	32800	356	+	DNA processing protein
XYR93347.1	32797	33306	509	+	Hypothetical protein
XYR93348.1	33303	33644	341	+	Hypothetical protein
XYR93349.1	33637	33909	272	+	Hypothetical protein
XYR93350.1	33897	34268	371	+	Hypothetical protein
XYR93351.1	34265	34990	725	+	Hypothetical protein
XYR93352.1	35278	35583	305	+	Hypothetical protein
XYR93353.1	36079	36702	623	+	Hypothetical protein
XYR93354.1	36692	36817	125	+	Hypothetical protein
XYR93355.1	36814	37314	500	+	Hypothetical protein
XYR93356.1	37202	38917	1715	+	Hypothetical protein
XYR93357.1	38910	39278	368	+	Hypothetical protein
XYR93358.1	39275	39433	158	+	Hypothetical protein
XYR93359.1	39430	39702	272	+	Hypothetical protein
XYR93360.1	40097	40441	344	+	Hypothetical protein
XYR93361.1	40459	40821	362	+	Hypothetical protein
XYR93362.1	40832	40951	119	+	Hypothetical protein
XYR93363.1	40971	41312	341	+	Hypothetical protein
XYR93364.1	41343	41804	461	-	Hypothetical protein
XYR93365.1	41388	41738	350	+	Hypothetical protein
XYR93366.1	41749	42015	266	+	Hypothetical protein
XYR93367.1	42012	42263	251	+	Hypothetical protein
XYR93368.1	42349	43137	788	+	Hypothetical protein
XYR93369.1	43331	43867	536	+	Hypothetical protein
XYR93370.1	43864	44379	515	+	Hypothetical protein
XYR93371.1	44379	45143	764	+	Hypothetical protein
XYR93372.1	45140	45325	185	+	Hypothetical protein
XYR93373.1	45223	45588	365	+	Hypothetical protein
XYR93374.1	45585	45851	266	+	Hypothetical protein
XYR93375.1	45851	45982	131	+	Hypothetical protein
XYR93376.1	46025	46543	518	+	Hypothetical protein
XYR93377.1	46536	46691	155	+	Hypothetical protein
XYR93378.1	46688	47086	398	+	Hypothetical protein
XYR93379.1	47083	47862	779	+	Polyamine aminopropyltransferase
XYR93380.1	47859	48272	413	+	Hypothetical protein
XYR93381.1	48288	48614	326	+	Hypothetical protein
XYR93382.1	48595	48924	329	+	Hypothetical protein
XYR93383.1	48921	49331	410	+	Hypothetical protein
XYR93384.1	49328	49678	350	+	Hypothetical protein
XYR93385.1	49675	49920	245	+	Hypothetical protein
XYR93386.1	49917	50219	302	+	Hypothetical protein
XYR93387.1	50230	50550	320	+	Hypothetical protein
XYR93388.1	50547	51038	491	+	Hypothetical protein
XYR93389.1	51035	51385	350	+	Hypothetical protein
XYR93390.1	51382	51708	326	+	Hypothetical protein
XYR93391.1	51705	52019	314	+	Hypothetical protein
XYR93392.1	52019	52189	170	+	Hypothetical protein
XYR93393.1	52186	52392	206	+	Hypothetical protein
XYR93394.1	52389	52658	269	+	Hypothetical protein
XYR93395.1	52655	53038	383	+	Hypothetical protein
XYR93396.1	53025	53186	161	+	Hypothetical protein
XYR93397.1	53186	53353	167	+	Hypothetical protein
XYR93398.1	53350	53595	245	+	Hypothetical protein
XYR93399.1	53543	53845	302	+	Hypothetical protein
XYR93400.1	53856	54158	302	+	Hypothetical protein
XYR93401.1	54169	54627	458	+	Hypothetical protein
XYR93402.1	54638	54916	278	+	Hypothetical protein
XYR93403.1	54920	55303	383	+	Nucleoside triphosphate pyrophosphohydrolase
XYR93404.1	55306	55761	455	+	Hypothetical protein
XYR93405.1	55804	56130	326	+	Hypothetical protein
XYR93406.1	56120	56539	419	+	Hypothetical protein
XYR93407.1	56536	56781	245	+	Hypothetical protein
XYR93408.1	56778	56993	215	+	Hypothetical protein
XYR93409.1	56971	57513	542	+	Hypothetical protein
XYR93410.1	57506	57925	419	+	Hypothetical protein
XYR93411.1	57980	58549	569	+	Hypothetical protein
XYR93412.1	58551	59069	518	+	Hypothetical protein
XYR93413.1	59104	59646	542	+	Inorganic triphosphatase
XYR93414.1	59636	60043	407	+	Hypothetical protein
XYR93415.1	60053	60493	440	+	Hypothetical protein
XYR93416.1	60490	60723	233	+	Hypothetical protein
XYR93417.1	60720	61673	953	+	Hypothetical protein
XYR93418.1	61684	62007	323	+	Hypothetical protein
XYR93419.1	61997	62266	269	+	Hypothetical protein
XYR93420.1	62266	62688	422	+	RNA pyrophosphohydrolase
XYR93421.1	62688	62894	206	+	Hypothetical protein
XYR93422.1	62872	63138	266	+	Hypothetical protein
XYR93423.1	63187	64032	845	+	Nucleotide pyrophosphohydrolase
XYR93424.1	64032	64865	833	+	Hypothetical protein
XYR93425.1	64926	65267	341	+	Thioredoxin
XYR93426.1	65343	67859	2516	+	Reductase large subunit
XYR93427.1	67867	69000	1133	+	Ribonucleotide reductase subunit
XYR93428.1	69064	70092	1028	+	DNA primase
XYR93429.1	70304	71257	953	-	Hypothetical protein
XYR93430.1	71254	71733	479	-	Hypothetical protein
XYR93431.1	71730	71966	236	-	Hypothetical protein
XYR93432.1	71979	72158	179	-	Hypothetical protein
XYR93433.1	72130	72492	362	-	Hypothetical protein
XYR93434.1	72476	73303	827	-	Hypothetical protein
XYR93435.1	73300	73983	683	-	Hypothetical protein
XYR93436.1	73985	74545	560	-	Hypothetical protein
XYR93437.1	74532	75578	1046	-	Hypothetical protein
XYR93438.1	75594	76493	899	-	DNA topoisomerase
XYR93439.1	76505	76984	479	-	Endonuclease
XYR93440.1	76986	77843	857	-	Hypothetical protein
XYR93441.1	77840	78148	308	-	Hypothetical protein
XYR93442.1	78238	78807	569	-	Endonuclease
XYR93443.1	78785	80308	1523	-	Hypothetical protein
XYR93444.1	80326	80595	269	-	Acyl carrier protein
XYR93445.1	80672	81730	1058	-	Hypothetical protein
XYR93446.1	81844	82275	431	-	Hypothetical protein
XYR93447.1	82299	83807	1508	-	DNA topoisomerase
XYR93448.1	83800	84003	203	-	Hypothetical protein
XYR93449.1	84003	85895	1892	-	DNA topoisomerase
XYR93450.1	85989	86675	686	-	Hypothetical protein
XYR93451.1	86686	86898	212	-	Hypothetical protein
XYR93452.1	86865	87548	683	-	Thiamine biosynthesis protein
XYR93453.1	87561	90239	2678	-	Hypothetical protein
XYR93454.1	90319	90741	422	-	Hypothetical protein
XYR93455.1	90827	91267	440	-	Hypothetical protein
XYR93456.1	91294	91965	671	-	Hypothetical protein
XYR93457.1	92017	92796	779	-	Hypothetical protein
XYR93458.1	92852	93397	545	-	Hypothetical protein
XYR93459.1	93403	95196	1793	-	DNA ligase
XYR93460.1	95193	95501	308	-	Hypothetical protein
XYR93461.1	95553	96278	725	-	Hypothetical protein
XYR93462.1	96500	96862	362	-	Hypothetical protein
XYR93463.1	96859	97290	431	-	Hypothetical protein
XYR93464.1	97287	97559	272	-	Hypothetical protein
XYR93465.1	97570	98523	953	-	Hypothetical protein
XYR93466.1	98553	99035	482	-	Hypothetical protein
XYR93467.1	99028	99453	425	-	Hypothetical protein
XYR93468.1	99450	99902	452	-	HNH endonuclease
XYR93469.1	99912	100217	305	-	Hypothetical protein
XYR93470.1	100214	100603	389	-	Hypothetical protein
XYR93471.1	100603	100800	197	-	Hypothetical protein
XYR93472.1	100800	101024	224	-	Hypothetical protein
XYR93473.1	101024	102004	980	-	Hypothetical protein
XYR93474.1	102040	102531	491	-	Hypothetical protein
XYR93475.1	102547	102798	251	-	Hypothetical protein
XYR93476.1	102798	103232	434	-	Hypothetical protein
XYR93477.1	103232	104032	800	-	Hypothetical protein
XYR93478.1	104032	104487	455	-	Hypothetical protein
XYR93479.1	104469	104747	278	-	Hypothetical protein
XYR93480.1	104747	104917	170	-	Hypothetical protein
XYR93481.1	104910	105131	221	-	Hypothetical protein
XYR93482.1	105142	105384	242	-	Hypothetical protein
XYR93483.1	105381	105779	398	-	Hypothetical protein
XYR93484.1	106003	106851	848	-	Hypothetical protein
XYR93485.1	106855	107958	1103	-	Glycoside transferase
XYR93486.1	107961	108569	608	-	N-acetyl-alpha-d-glucosaminyl l-malate deacetylase 2
XYR93487.1	108566	110089	1523	-	L-glutamine-D-fructose-6-phosphate aminotransferase
XYR93488.1	110095	110889	794	-	Hypothetical protein
XYR93489.1	110882	111925	1043	-	Hypothetical protein
XYR93490.1	111928	112803	875	-	Hypothetical protein
XYR93491.1	112793	114430	1637	-	Hypothetical protein
XYR93492.1	114427	115260	833	-	Leucyl/phenylalanyl-tRNA--protein transferase
XYR93493.1	115238	115960	722	-	Hypothetical protein
XYR93494.1	116047	116322	275	-	Hypothetical protein
XYR93495.1	116333	116941	608	-	Hypothetical protein
XYR93496.1	116982	118448	1466	-	Hypothetical protein
XYR93497.1	118480	118779	299	-	Type IV pilus subunit
XYR93498.1	118776	119081	305	-	Hypothetical protein
XYR93499.1	119083	119397	314	-	Ribonucleotide reductase NrdA-like
XYR93500.1	119394	119741	347	-	Hypothetical protein
XYR93501.1	119713	119886	173	-	Hypothetical protein
XYR93502.1	119883	120833	950	-	Hypothetical protein
XYR93503.1	120891	121271	380	-	Hypothetical protein
XYR93504.1	121347	121787	440	-	Hypothetical protein
XYR93505.1	121828	122382	554	-	Hypothetical protein
XYR93506.1	122379	122714	335	-	Hypothetical protein
XYR93507.1	122711	123013	302	-	Hypothetical protein
XYR93508.1	123022	123339	317	-	Hypothetical protein
XYR93509.1	123380	123688	308	-	Hypothetical protein
XYR93510.1	123773	124030	257	-	DksA-like zinc-finger protein
XYR93511.1	124043	124222	179	-	Hypothetical protein
XYR93512.1	124212	124778	566	-	Hypothetical protein
XYR93513.1	124791	125474	683	-	Glycoside hydrolase
XYR93514.1	125578	125910	332	-	Membrane protein
XYR93515.1	125907	126332	425	-	Hypothetical protein
XYR93516.1	126329	126871	542	-	Hypothetical protein
XYR93517.1	126880	127164	284	-	Hypothetical protein
XYR93518.1	127204	127440	236	-	Translational regulator CsrA
XYR93519.1	127699	128058	359	-	Hypothetical protein
XYR93520.1	128055	128261	206	-	Hypothetical protein
XYR93521.1	128258	128620	362	-	Hypothetical protein
XYR93522.1	128822	129076	254	-	Hypothetical protein
XYR93523.1	129086	129361	275	-	Hypothetical protein
XYR93524.1	129379	129894	515	-	Hypothetical protein
XYR93525.1	129935	130561	626	-	Hypothetical protein
XYR93526.1	130444	130845	401	-	Hypothetical protein
XYR93527.1	130847	131242	395	-	Hypothetical protein
XYR93528.1	131285	131617	332	-	Hypothetical protein
XYR93529.1	131602	132414	812	-	Hypothetical protein
XYR93530.1	132411	132722	311	-	Hypothetical protein
XYR93531.1	132724	133563	839	-	Hypothetical protein
XYR93532.1	133290	133514	224	-	Hypothetical protein
XYR93533.1	133511	133894	383	-	Hypothetical protein
XYR93534.1	133881	134159	278	-	Hypothetical protein
XYR93535.1	134164	134448	284	-	Hypothetical protein
XYR93536.1	134445	134660	215	-	Hypothetical protein
XYR93537.1	134660	134893	233	-	Hypothetical protein
XYR93538.1	134936	135280	344	-	Hypothetical protein
XYR93539.1	135329	136702	1373	-	Hypothetical protein
XYR93540.1	136811	137449	638	-	Hypothetical protein
XYR93541.1	137489	137998	509	-	Hypothetical protein
XYR93542.1	137998	138393	395	-	Hypothetical protein
XYR93543.1	138390	138647	257	-	Hypothetical protein
XYR93544.1	138644	139189	545	-	Hypothetical protein
XYR93545.1	139209	139538	329	-	Hypothetical protein
XYR93546.1	139480	139974	494	-	Hypothetical protein
XYR93547.1	140100	141989	1889	-	Helicase
XYR93548.1	142727	144718	1991	+	Hypothetical protein
XYR93549.1	144759	145472	713	+	Virion structural protein
XYR93550.1	145503	146600	1097	+	Major head protein
tRNA	146763	146838	75	+	tRNA Asn (anticodon GTT)
XYR93551.1	146851	147396	545	+	Hypothetical protein
XYR93552.1	147409	149034	1625	+	Hypothetical protein
XYR93553.1	149077	149760	683	+	Tail completion protein
XYR93554.1	149760	150218	458	+	Minor tail protein
XYR93555.1	150215	150559	344	+	Hypothetical protein
XYR93556.1	150534	150827	293	+	Hypothetical protein
XYR93557.1	150839	152836	1997	+	Tail protein
XYR93558.1	152887	153402	515	+	Tail protein
XYR93559.1	153485	154339	854	+	Tail tube
XYR93560.1	154391	154771	380	+	Hypothetical protein
XYR93561.1	154801	155874	1073	+	Baseplate hub subunit
XYR93562.1	155876	156028	152	+	Hypothetical protein
XYR93563.1	156031	158796	2765	+	Hypothetical protein
XYR93564.1	158805	159869	1064	+	PmgG-like head morphogenesis
XYR93565.1	159873	160262	389	+	Tail sheath
XYR93566.1	160264	161391	1127	+	Hypothetical protein
XYR93567.1	161388	162125	737	+	Baseplate protein
XYR93568.1	162127	163059	932	+	Hypothetical protein
XYR93569.1	163061	164002	941	+	Hypothetical protein
XYR93570.1	163999	164604	605	+	2OG-fe(II) oxygenase
XYR93571.1	164615	165202	587	+	Hypothetical protein
XYR93572.1	165258	165935	677	+	Hypothetical protein
XYR93573.1	165962	166366	404	+	Hypothetical protein
XYR93574.1	166526	168307	1781	+	Baseplate protein
XYR93575.1	168307	169923	1616	+	Hypothetical protein
XYR93576.1	169926	171068	1142	+	Tail protein
XYR93577.1	171081	171428	347	+	Hypothetical protein
XYR93578.1	171439	173724	2285	+	Hypothetical protein
XYR93579.1	173767	175158	1391	+	Hypothetical protein
XYR93580.1	175158	175577	419	+	Hypothetical protein
XYR93581.1	175657	176334	677	+	Hypothetical protein
XYR93582.1	176338	176883	545	+	Glycoside hydrolase
XYR93583.1	176894	177619	725	+	Glycoside hydrolase
XYR93584.1	177672	178037	365	+	Hypothetical protein
XYR93585.1	178058	178399	341	+	Rz-like spanin
XYR93586.1	178399	178626	227	+	Rz-like spanin
XYR93587.1	178636	181020	2384	+	Hypothetical protein
XYR93588.1	181062	181205	143	+	Hypothetical protein
XYR93589.1	181205	181627	422	+	Hypothetical protein
XYR93590.1	181631	181849	218	+	Hypothetical protein
XYR93591.1	181962	182663	701	-	Hypothetical protein
XYR93592.1	182660	183097	437	-	Hypothetical protein
XYR93593.1	183160	184398	1238	-	Hypothetical protein
XYR93594.1	184565	185797	1232	+	Hypothetical protein
XYR93595.1	185806	187113	1307	+	Hypothetical protein
XYR93596.1	187040	188344	1304	+	Hypothetical protein
XYR93597.1	188355	190298	1943	+	Hypothetical protein
XYR93598.1	190298	191137	839	+	Hypothetical protein
XYR93599.1	191134	193140	2006	+	Topoisomerase
XYR93600.1	193201	194160	959	+	Hypothetical protein
XYR93601.1	194218	194592	374	+	Hypothetical protein
XYR93602.1	194658	194912	254	+	Hypothetical protein
XYR93603.1	194936	195733	797	+	Hypothetical protein
XYR93604.1	195865	197211	1346	+	Head-tail connector protein
XYR93605.1	197226	197723	497	+	Hypothetical protein
XYR93606.1	197732	198205	473	+	Hypothetical protein
XYR93607.1	198222	199082	860	+	Hypothetical protein
XYR93608.1	199162	199650	488	+	Hypothetical protein
XYR93609.1	199663	200016	353	+	Hypothetical protein
XYR93610.1	200029	202506	2477	+	Hypothetical protein
XYR93611.1	202545	204494	1949	+	Hypothetical protein
XYR93612.1	204496	206622	2126	+	Hypothetical protein
XYR93613.1	206676	208361	1685	+	Hypothetical protein
XYR93614.1	208374	209102	728	+	Hypothetical protein
XYR93615.1	209077	209877	800	+	Hypothetical protein
XYR93616.1	209880	210254	374	+	Endonuclease
XYR93617.1	210202	210768	566	+	Hypothetical protein
XYR93618.1	210765	215636	4871	+	DNA helicase
XYR93619.1	215642	216283	641	+	Hypothetical protein
XYR93620.1	216400	219468	3068	+	DNA polymerase
XYR93621.1	219465	220016	551	+	Hypothetical protein
XYR93622.1	220000	220899	899	+	Pyruvate formate-lyase-activating enzyme
XYR93623.1	220901	221389	488	+	Dihydrofolate reductase
XYR93624.1	221395	221853	458	+	ATPase
XYR93625.1	221884	222951	1067	+	DNA polymerase III
XYR93626.1	222953	223354	401	+	Hypothetical protein
XYR93627.1	223351	224031	680	+	GTP cyclohydrolase
XYR93628.1	224028	224585	557	+	Hypothetical protein
XYR93629.1	224585	226198	1613	+	Helicase
XYR93630.1	226206	226811	605	+	DNA polymerase
XYR93631.1	226861	228237	1376	+	Helicase
XYR93632.1	228249	228515	266	+	Hypothetical protein
