# Supplementary material for: Genomic and phenotypic characterization of novel jumbo and small bacteriophages infecting Xanthomonas hortorum pv. vitians: toward a phage-based biocontrol strategy
Source: Microbiol Spectr. 2026 Jun 11;14(7):e00846-26. doi: 10.1128/spectrum.00846-26 (PMC13340338; doi:10.1128/spectrum.00846-26)
Supplement: Table S5 — Asparagine codon bias in coding sequences of Xanthomonas hortorum pv. vitians jumbophages. [file spectrum.00846-26-s0007.xlsx]

## Sheet: PhiXhv-12 (PV764601)
Table S5. Asparagine codon bias in coding sequences of Xanthomonas hortorum pv. vitians jumbophages.
Gene	Start	End	Strand	Number of codons	Number of AAC codons	Number of AAT codons	AAC (%)	AAT (%)	AAC/AAT ratio	Codon preference
Hypothetical protein	98302	98613	+	104	7	0	6.73	0	AAC only	AAC only
Hypothetical protein	103835	104119	+	95	6	0	6.32	0	AAC only	AAC only
Hypothetical protein	96576	96860	+	95	6	0	6.32	0	AAC only	AAC only
DksA-like zinc-finger protein	106969	107226	+	86	5	0	5.81	0	AAC only	AAC only
Hypothetical protein	102739	102945	+	69	4	0	5.8	0	AAC only	AAC only
Thioredoxin	165819	166160	-	114	6	0	5.26	0	AAC only	AAC only
RNA pyrophosphohydrolase	168951	169373	-	141	7	0	4.96	0	AAC only	AAC only
Hypothetical protein	186981	187496	-	172	8	0	4.65	0	AAC only	AAC only
Tail protein	77285	77800	-	172	8	0	4.65	0	AAC only	AAC only
Hypothetical protein	168501	168767	-	89	4	0	4.49	0	AAC only	AAC only
Hypothetical protein	189345	189611	-	89	4	0	4.49	0	AAC only	AAC only
Hypothetical protein	179981	180331	-	117	5	0	4.27	0	AAC only	AAC only
Hypothetical protein	181688	182038	-	117	5	0	4.27	0	AAC only	AAC only
Hypothetical protein	206333	206686	-	118	5	0	4.24	0	AAC only	AAC only
Hypothetical protein	49482	49625	-	48	2	0	4.17	0	AAC only	AAC only
Hypothetical protein	190184	190546	-	121	5	0	4.13	0	AAC only	AAC only
Hypothetical protein	93026	93535	+	170	7	0	4.12	0	AAC only	AAC only
Hypothetical protein	197881	198390	-	170	7	0	4.12	0	AAC only	AAC only
Hypothetical protein	97510	97734	+	75	3	0	4	0	AAC only	AAC only
Hypothetical protein	130782	131087	+	102	4	0	3.92	0	AAC only	AAC only
Hypothetical protein	170916	171149	-	78	3	0	3.85	0	AAC only	AAC only
Major head protein	84088	85185	-	366	14	0	3.83	0	AAC only	AAC only
Hypothetical protein	159042	159278	+	79	3	0	3.8	0	AAC only	AAC only
Hypothetical protein	32482	32955	-	158	6	0	3.8	0	AAC only	AAC only
Hypothetical protein	211549	211866	-	106	4	0	3.77	0	AAC only	AAC only
Hypothetical protein	189097	189348	-	84	3	0	3.57	0	AAC only	AAC only
Hypothetical protein	111113	111286	+	58	2	0	3.45	0	AAC only	AAC only
Hypothetical protein	133440	133712	+	91	3	0	3.3	0	AAC only	AAC only
Hypothetical protein	197278	197550	-	91	3	0	3.3	0	AAC only	AAC only
Hypothetical protein	93575	94213	+	213	7	0	3.29	0	AAC only	AAC only
Hypothetical protein	112551	114017	+	489	16	0	3.27	0	AAC only	AAC only
Glycoside Transferase	123041	124144	+	368	12	0	3.26	0	AAC only	AAC only
Hypothetical protein	186223	186981	-	253	8	0	3.16	0	AAC only	AAC only
Hypothetical protein	130396	130785	+	130	4	0	3.08	0	AAC only	AAC only
Hypothetical protein	130199	130396	+	66	2	0	3.03	0	AAC only	AAC only
Hypothetical protein	146990	147193	+	68	2	0	2.94	0	AAC only	AAC only
Hypothetical protein	168745	168951	-	69	2	0	2.9	0	AAC only	AAC only
Hypothetical protein	218263	218478	-	72	2	0	2.78	0	AAC only	AAC only
Hypothetical protein	96364	96579	+	72	2	0	2.78	0	AAC only	AAC only
Hypothetical protein	128995	129975	+	327	9	0	2.75	0	AAC only	AAC only
Hypothetical protein	189693	190034	-	114	3	0	2.63	0	AAC only	AAC only
Hypothetical protein	174858	175103	-	82	2	0	2.44	0	AAC only	AAC only
Hypothetical protein	75916	76296	-	127	3	0	2.36	0	AAC only	AAC only
Hypothetical protein	101106	101621	+	172	4	0	2.33	0	AAC only	AAC only
Hypothetical protein	184823	185341	-	173	4	0	2.31	0	AAC only	AAC only
Hypothetical protein	188223	189011	-	263	6	0	2.28	0	AAC only	AAC only
Hypothetical protein	185384	185515	-	44	1	0	2.27	0	AAC only	AAC only
Hypothetical protein	185515	185781	-	89	2	0	2.25	0	AAC only	AAC only
Hypothetical protein	100155	100556	+	134	3	0	2.24	0	AAC only	AAC only
Hypothetical protein	191304	191576	-	91	2	0	2.2	0	AAC only	AAC only
Hypothetical protein	204989	205300	-	104	2	0	1.92	0	AAC only	AAC only
Hypothetical protein	221408	221722	-	105	2	0	1.9	0	AAC only	AAC only
Membrane protein	105089	105421	+	111	2	0	1.8	0	AAC only	AAC only
Hypothetical protein	197543	197884	-	114	2	0	1.75	0	AAC only	AAC only
Hypothetical protein	59259	59606	-	116	2	0	1.72	0	AAC only	AAC only
Hypothetical protein	185778	186143	-	122	2	0	1.64	0	AAC only	AAC only
Hypothetical protein	196919	197290	-	124	2	0	1.61	0	AAC only	AAC only
Hypothetical protein	186041	186226	-	62	1	0	1.61	0	AAC only	AAC only
Hypothetical protein	182574	182768	-	65	1	0	1.54	0	AAC only	AAC only
Hypothetical protein	184280	184678	-	133	2	0	1.5	0	AAC only	AAC only
Hypothetical protein	178977	179177	-	67	1	0	1.49	0	AAC only	AAC only
Membrane protein	105206	105421	+	72	1	0	1.39	0	AAC only	AAC only
Hypothetical protein	177011	177463	-	151	2	0	1.32	0	AAC only	AAC only
Hypothetical protein	96131	96364	+	78	1	0	1.28	0	AAC only	AAC only
Hypothetical protein	203408	203647	-	80	1	0	1.25	0	AAC only	AAC only
Hypothetical protein	99458	99715	+	86	1	0	1.16	0	AAC only	AAC only
Hypothetical protein	107660	107977	+	106	1	0	0.94	0	AAC only	AAC only
Rz-like spanin	52288	52629	-	114	1	0	0.88	0	AAC only	AAC only
Hypothetical protein	111258	111605	+	116	1	0	0.86	0	AAC only	AAC only
Hypothetical protein	134137	134499	+	121	1	0	0.83	0	AAC only	AAC only
Hypothetical protein	138203	138976	+	258	2	0	0.78	0	AAC only	AAC only
Hypothetical protein	155430	156476	+	349	17	1	4.87	0.29	17	AAC-biased
Hypothetical protein	192089	193804	-	572	15	1	2.62	0.17	15	AAC-biased
Ribonucleotide reductase subunit	162008	163141	-	378	13	1	3.44	0.26	13	AAC-biased
Hypothetical protein	31037	31525	-	163	12	1	7.36	0.61	12	AAC-biased
Hypothetical protein	206697	207275	-	193	10	1	5.18	0.52	10	AAC-biased
Hypothetical protein	126967	127767	+	267	9	1	3.37	0.37	9	AAC-biased
DNA helicase	16654	21525	-	1624	73	9	4.5	0.55	8.11	AAC-biased
Hypothetical protein	4222	4488	-	89	8	1	8.99	1.12	8	AAC-biased
Hypothetical protein	16007	16648	-	214	8	1	3.74	0.47	8	AAC-biased
Hypothetical protein	196194	196922	-	243	8	1	3.29	0.41	8	AAC-biased
Baseplate hub subunit	74813	75886	-	358	8	1	2.23	0.28	8	AAC-biased
Head maturation protease	224684	225490	-	269	15	2	5.58	0.74	7.5	AAC-biased
Hypothetical protein	222651	222908	-	86	7	1	8.14	1.16	7	AAC-biased
Hypothetical protein	31605	32465	-	287	14	2	4.88	0.7	7	AAC-biased
Hypothetical protein	128468	128959	+	164	7	1	4.27	0.61	7	AAC-biased
N-acetyl-alpha-D-glucosaminyl L-malate deacetylase 2	122430	123038	+	203	7	1	3.45	0.49	7	AAC-biased
Hypothetical protein	207275	208132	-	286	7	1	2.45	0.35	7	AAC-biased
Hypothetical protein	132476	133429	+	318	7	1	2.2	0.31	7	AAC-biased
RecA recombinase	211866	213335	-	490	19	3	3.88	0.61	6.33	AAC-biased
Minor tail protein	80470	80928	-	153	12	2	7.84	1.31	6	AAC-biased
Hypothetical protein	187493	188029	-	179	6	1	3.35	0.56	6	AAC-biased
DNA binding protein	167926	168504	-	193	6	1	3.11	0.52	6	AAC-biased
Hypothetical protein	157025	157708	+	228	6	1	2.63	0.44	6	AAC-biased
Tail protein	77852	79849	-	666	34	6	5.11	0.9	5.67	AAC-biased
DNA polymerase	12822	15890	-	1023	33	6	3.23	0.59	5.5	AAC-biased
Hypothetical protein	49667	52051	-	795	45	9	5.66	1.13	5	AAC-biased
Tail protein	59619	60761	-	381	20	4	5.25	1.05	5	AAC-biased
Hypothetical protein	177474	177779	-	102	5	1	4.9	0.98	5	AAC-biased
Hypothetical protein	91760	92380	+	207	10	2	4.83	0.97	5	AAC-biased
Hypothetical protein	109728	110108	+	127	5	1	3.94	0.79	5	AAC-biased
Hypothetical protein	99758	100153	+	132	5	1	3.79	0.76	5	AAC-biased
Hypothetical protein	34954	35751	-	266	10	2	3.76	0.75	5	AAC-biased
Hypothetical protein	171596	172003	-	136	5	1	3.68	0.74	5	AAC-biased
DNA topoisomerase	147186	148700	+	505	15	3	2.97	0.59	5	AAC-biased
Inorganic triphosphatase	171993	172535	-	181	5	1	2.76	0.55	5	AAC-biased
Hypothetical protein	108617	109171	+	185	5	1	2.7	0.54	5	AAC-biased
Hypothetical protein	156463	157023	+	187	5	1	2.67	0.53	5	AAC-biased
Hypothetical protein	3527	4225	-	233	5	1	2.15	0.43	5	AAC-biased
Hypothetical protein	23188	23916	-	243	5	1	2.06	0.41	5	AAC-biased
Hypothetical protein	150691	152223	+	511	5	1	0.98	0.2	5	AAC-biased
DNA topoisomerase	145098	146990	+	631	19	4	3.01	0.63	4.75	AAC-biased
Hypothetical protein	159751	160704	+	318	14	3	4.4	0.94	4.67	AAC-biased
Glycoside Hydrolase	53804	54349	-	182	9	2	4.95	1.1	4.5	AAC-biased
Virion structural protein	85216	85929	-	238	9	2	3.78	0.84	4.5	AAC-biased
Hypothetical protein	22413	23213	-	267	9	2	3.37	0.75	4.5	AAC-biased
Hypothetical protein	153165	154022	+	286	9	2	3.15	0.7	4.5	AAC-biased
Endonuclease	200660	202975	-	772	25	6	3.24	0.78	4.17	AAC-biased
Hypothetical protein	125735	125857	+	41	4	1	9.76	2.44	4	AAC-biased
Hypothetical protein	140252	140674	+	141	8	2	5.67	1.42	4	AAC-biased
PmgG-like head morphogenesis	70818	71882	-	355	20	5	5.63	1.41	4	AAC-biased
Hypothetical protein	178040	178285	-	82	4	1	4.88	1.22	4	AAC-biased
Hypothetical protein	175100	175657	-	186	8	2	4.3	1.08	4	AAC-biased
Hypothetical protein	227361	227648	-	96	4	1	4.17	1.04	4	AAC-biased
Ribonucleotide reductase NrdA-like	111602	111916	+	105	4	1	3.81	0.95	4	AAC-biased
Hypothetical protein	179658	179984	-	109	4	1	3.67	0.92	4	AAC-biased
Hypothetical protein	190564	190908	-	115	4	1	3.48	0.87	4	AAC-biased
Hypothetical protein	199904	200260	-	119	4	1	3.36	0.84	4	AAC-biased
Hypothetical protein	198743	199153	-	137	4	1	2.92	0.73	4	AAC-biased
Hypothetical protein	23929	25614	-	562	16	4	2.85	0.71	4	AAC-biased
Hypothetical protein	223685	224197	-	171	4	1	2.34	0.58	4	AAC-biased
MmcB-like DNA repair protein	210577	211107	-	177	4	1	2.26	0.56	4	AAC-biased
Hypothetical protein	97731	98300	+	190	4	1	2.11	0.53	4	AAC-biased
Hypothetical protein	223108	223701	-	198	4	1	2.02	0.51	4	AAC-biased
Hypothetical protein	213689	215116	-	476	4	1	0.84	0.21	4	AAC-biased
Hypothetical protein	69296	70423	-	376	23	6	6.12	1.6	3.83	AAC-biased
Chromosomal replication initiator protein DnaA	203647	204924	-	426	19	5	4.46	1.17	3.8	AAC-biased
L-glutamine-D-fructose-6-phosphate aminotransferase	120910	122433	+	508	19	5	3.74	0.98	3.8	AAC-biased
Hypothetical protein	55529	56920	-	464	30	8	6.47	1.72	3.75	AAC-biased
Hypothetical protein	94322	95695	+	458	52	14	11.35	3.06	3.71	AAC-biased
Hypothetical protein	42343	43647	-	435	22	6	5.06	1.38	3.67	AAC-biased
Nucleotide pyrophosphohydrolase	167054	167899	-	282	11	3	3.9	1.06	3.67	AAC-biased
Hypothetical protein	110166	111116	+	317	11	3	3.47	0.95	3.67	AAC-biased
Hypothetical protein	48024	48725	+	234	18	5	7.69	2.14	3.6	AAC-biased
DNA polymerase III	9786	10853	-	356	18	5	5.06	1.4	3.6	AAC-biased
Helicase	4500	5876	-	459	18	5	3.92	1.09	3.6	AAC-biased
Hypothetical protein	109212	109652	+	147	10	3	6.8	2.04	3.33	AAC-biased
Portal protein	225520	227391	-	624	20	6	3.21	0.96	3.33	AAC-biased
Terminase large subunit	1	3582	-	1194	46	14	3.85	1.17	3.29	AAC-biased
Hypothetical protein	216554	218260	-	569	16	5	2.81	0.88	3.2	AAC-biased
Hypothetical protein	144095	144307	+	71	3	1	4.23	1.41	3	AAC-biased
Hypothetical protein	139726	140166	+	147	6	2	4.08	1.36	3	AAC-biased
Hypothetical protein	125868	126089	+	74	3	1	4.05	1.35	3	AAC-biased
Hypothetical protein	134721	135446	+	242	9	3	3.72	1.24	3	AAC-biased
Hypothetical protein	144273	145004	+	244	9	3	3.69	1.23	3	AAC-biased
Hypothetical protein	91056	91544	+	163	6	2	3.68	1.23	3	AAC-biased
Hypothetical protein	181446	181691	-	82	3	1	3.66	1.22	3	AAC-biased
Hypothetical protein	114677	114952	+	92	3	1	3.26	1.09	3	AAC-biased
Hypothetical protein	107986	108288	+	101	3	1	2.97	0.99	3	AAC-biased
Hypothetical protein	114058	114666	+	203	6	2	2.96	0.99	3	AAC-biased
Hypothetical protein	91486	91815	+	110	3	1	2.73	0.91	3	AAC-biased
Hypothetical protein	179344	179673	-	110	3	1	2.73	0.91	3	AAC-biased
Hypothetical protein	95744	96088	+	115	3	1	2.61	0.87	3	AAC-biased
Hypothetical protein	30671	31024	-	118	3	1	2.54	0.85	3	AAC-biased
Hypothetical protein	125220	125618	+	133	3	1	2.26	0.75	3	AAC-biased
Hypothetical protein	39550	40389	-	280	6	2	2.14	0.71	3	AAC-biased
Hypothetical protein	104667	105092	+	142	3	1	2.11	0.7	3	AAC-biased
HNH endonuclease	131097	131549	+	151	3	1	1.99	0.66	3	AAC-biased
Hypothetical protein	175879	176334	-	152	3	1	1.97	0.66	3	AAC-biased
Hypothetical protein	159275	159754	+	160	3	1	1.88	0.62	3	AAC-biased
Hypothetical protein	193692	194192	-	167	3	1	1.8	0.6	3	AAC-biased
Head-tail connector protein	33476	34822	-	449	23	8	5.12	1.78	2.88	AAC-biased
Hypothetical protein	71891	74656	-	922	31	11	3.36	1.19	2.82	AAC-biased
Endonuclease	208397	209440	-	348	11	4	3.16	1.15	2.75	AAC-biased
Reductase large subunit	163149	165743	-	865	22	8	2.54	0.92	2.75	AAC-biased
Hypothetical protein	81654	83279	-	542	24	9	4.43	1.66	2.67	AAC-biased
Peptidase	218483	219427	-	315	8	3	2.54	0.95	2.67	AAC-biased
Baseplate protein	68562	69299	-	246	13	5	5.28	2.03	2.6	AAC-biased
RNA polymerase sigma factor	215140	216156	-	339	13	5	3.83	1.47	2.6	AAC-biased
Hypothetical protein	46289	47527	+	413	13	5	3.15	1.21	2.6	AAC-biased
Tail sheath	70425	70814	-	130	5	2	3.85	1.54	2.5	AAC-biased
Hypothetical protein	199146	199541	-	132	5	2	3.79	1.52	2.5	AAC-biased
Hypothetical protein	120110	120904	+	265	10	4	3.77	1.51	2.5	AAC-biased
Hypothetical protein	182035	182445	-	137	5	2	3.65	1.46	2.5	AAC-biased
Hypothetical protein	202968	203411	-	148	5	2	3.38	1.35	2.5	AAC-biased
Hypothetical protein	140754	143432	+	893	30	12	3.36	1.34	2.5	AAC-biased
Hypothetical protein	131964	132446	+	161	5	2	3.11	1.24	2.5	AAC-biased
Hypothetical protein	139028	139699	+	224	5	2	2.23	0.89	2.5	AAC-biased
Glycoside Hydrolase	105525	106208	+	228	5	2	2.19	0.88	2.5	AAC-biased
Hypothetical protein	166221	167054	-	278	5	2	1.8	0.72	2.5	AAC-biased
Hypothetical protein	56963	59248	-	762	39	16	5.12	2.1	2.44	AAC-biased
Hypothetical protein	116569	118206	+	546	22	9	4.03	1.65	2.44	AAC-biased
Hypothetical protein	126512	126967	+	152	7	3	4.61	1.97	2.33	AAC-biased
Hypothetical protein	174126	174668	-	181	7	3	3.87	1.66	2.33	AAC-biased
Hypothetical protein	36527	37486	-	320	7	3	2.19	0.94	2.33	AAC-biased
Hypothetical protein	67628	68560	-	311	9	4	2.89	1.29	2.25	AAC-biased
Baseplate protein	62380	64161	-	594	20	9	3.37	1.52	2.22	AAC-biased
Hypothetical protein	149269	150327	+	353	13	6	3.68	1.7	2.17	AAC-biased
DNA ligase	135803	137596	+	598	15	7	2.51	1.17	2.14	AAC-biased
Hypothetical protein	85970	87961	-	664	27	13	4.07	1.96	2.08	AAC-biased
Hypothetical protein	28181	30658	-	826	39	19	4.72	2.3	2.05	AAC-biased
Hypothetical protein	200244	200663	-	140	8	4	5.71	2.86	2	Balanced
Hypothetical protein	152860	153168	+	103	4	2	3.88	1.94	2	Balanced
Hypothetical protein	169632	169955	-	108	4	2	3.7	1.85	2	Balanced
Tail tube	76348	77202	-	285	10	5	3.51	1.75	2	Balanced
Hypothetical protein	195403	195579	-	59	2	1	3.39	1.69	2	Balanced
Hypothetical protein	199543	199917	-	125	4	2	3.2	1.6	2	Balanced
Hypothetical protein	106221	106787	+	189	6	3	3.17	1.59	2	Balanced
Hypothetical protein	222911	223111	-	67	2	1	2.99	1.49	2	Balanced
DNA primase	160916	161944	-	343	10	5	2.92	1.46	2	Balanced
Hypothetical protein	100439	101065	+	209	6	3	2.87	1.44	2	Balanced
Topoisomerase	37547	39553	-	669	16	8	2.39	1.2	2	Balanced
Hypothetical protein	172570	173088	-	173	4	2	2.31	1.16	2	Balanced
Hypothetical protein	169373	169642	-	90	2	1	2.22	1.11	2	Balanced
Leucyl/phenylalanyl-tRNA--protein transferase	115739	116572	+	278	6	3	2.16	1.08	2	Balanced
Hypothetical protein	126252	126530	+	93	2	1	2.15	1.08	2	Balanced
Hypothetical protein	177790	178092	-	101	2	1	1.98	0.99	2	Balanced
Hypothetical protein	182752	183078	-	109	2	1	1.83	0.92	2	Balanced
Hypothetical protein	108285	108620	+	112	2	1	1.79	0.89	2	Balanced
Hypothetical protein	102942	103301	+	120	2	1	1.67	0.83	2	Balanced
Hypothetical protein	178597	178980	-	128	2	1	1.56	0.78	2	Balanced
Hypothetical protein	9383	9784	-	134	2	1	1.49	0.75	2	Balanced
Hypothetical protein	49060	49482	-	141	2	1	1.42	0.71	2	Balanced
QueD-like 6-pyruvoyl-tetrahydropterin synthase	211088	211546	-	153	2	1	1.31	0.65	2	Balanced
Dihydrofolate reductase	10901	11389	-	163	2	1	1.23	0.61	2	Balanced
Hypothetical protein	44890	46122	-	411	17	9	4.14	2.19	1.89	Balanced
Thymidylate synthase	221719	222654	-	312	9	5	2.88	1.6	1.8	Balanced
Hypothetical protein	137602	138147	+	182	7	4	3.85	2.2	1.75	Balanced
Hypothetical protein	40389	42332	-	648	17	10	2.62	1.54	1.7	Balanced
Hypothetical protein	90802	91056	+	85	5	3	5.88	3.53	1.67	Balanced
Hypothetical protein	25668	28142	-	825	35	21	4.24	2.55	1.67	Balanced
DNA polymerase	5926	6531	-	202	5	3	2.48	1.49	1.67	Balanced
Hypothetical protein	98610	99398	+	263	5	3	1.9	1.14	1.67	Balanced
Exonuclease	205470	206336	-	289	5	3	1.73	1.04	1.67	Balanced
Hypothetical protein	118196	119071	+	292	8	5	2.74	1.71	1.6	Balanced
Helicase	6539	8152	-	538	14	9	2.6	1.67	1.56	Balanced
Hypothetical protein	66685	67626	-	314	17	11	5.41	3.5	1.55	Balanced
Hypothetical protein	107311	107619	+	103	6	4	5.83	3.88	1.5	Balanced
Hypothetical protein	208134	208394	-	87	3	2	3.45	2.3	1.5	Balanced
Hypothetical protein	21522	22088	-	189	6	4	3.17	2.12	1.5	Balanced
Endonuclease	152201	152770	+	190	6	4	3.16	2.11	1.5	Balanced
Kinase	219456	220043	-	196	6	4	3.06	2.04	1.5	Balanced
Hypothetical protein	175509	175835	-	109	3	2	2.75	1.83	1.5	Balanced
Hypothetical protein	64752	65429	-	226	6	4	2.65	1.77	1.5	Balanced
Thiamine biosynthesis protein	143445	144128	+	228	6	4	2.63	1.75	1.5	Balanced
Hypothetical protein	52650	53015	-	122	3	2	2.46	1.64	1.5	Balanced
Hypothetical protein	191728	192096	-	123	3	2	2.44	1.63	1.5	Balanced
Hypothetical protein	131546	131971	+	142	3	2	2.11	1.41	1.5	Balanced
Hypothetical protein	60764	62380	-	539	19	13	3.53	2.41	1.46	Balanced
Hypothetical protein	64321	64725	-	135	7	5	5.19	3.7	1.4	Balanced
Hypothetical protein	157705	158532	+	276	7	5	2.54	1.81	1.4	Balanced
Hypothetical protein	209437	210558	-	374	11	8	2.94	2.14	1.38	Balanced
Hypothetical protein	48838	49056	-	73	4	3	5.48	4.11	1.33	Balanced
Hypothetical protein	92631	93026	+	132	4	3	3.03	2.27	1.33	Balanced
Hypothetical protein	127767	128201	+	145	4	3	2.76	2.07	1.33	Balanced
Hypothetical protein	54353	55030	-	226	4	3	1.77	1.33	1.33	Balanced
DNA topoisomerase	154515	155414	+	300	4	3	1.33	1	1.33	Balanced
Polyamine aminopropyltransferase	183504	184283	-	260	5	4	1.92	1.54	1.25	Balanced
CRISPR/Cas system associated	220046	221041	-	332	5	4	1.51	1.2	1.25	Balanced
2OG-Fe(II) oxygenase	66083	66688	-	202	6	5	2.97	2.48	1.2	Balanced
Hypothetical protein	43574	44881	-	436	12	10	2.75	2.29	1.2	Balanced
Hypothetical protein	65485	66072	-	196	8	7	4.08	3.57	1.14	Balanced
Hypothetical protein	178449	178610	-	54	2	2	3.7	3.7	1	Balanced
Glycoside Hydrolase	53068	53793	-	242	8	8	3.31	3.31	1	Balanced
Hypothetical protein	12271	12825	-	185	5	5	2.7	2.7	1	Balanced
Rz-like spanin	52061	52288	-	76	2	2	2.63	2.63	1	Balanced
Hypothetical protein	128201	128452	+	84	2	2	2.38	2.38	1	Balanced
Hypothetical protein	97130	97513	+	128	3	3	2.34	2.34	1	Balanced
Hypothetical protein	183094	183507	-	138	3	3	2.17	2.17	1	Balanced
Hypothetical protein	101639	101914	+	92	2	2	2.17	2.17	1	Balanced
Hypothetical protein	79861	80154	-	98	2	2	2.04	2.04	1	Balanced
Hypothetical protein	96847	97143	+	99	2	2	2.02	2.02	1	Balanced
Hypothetical protein	74659	74811	-	51	1	1	1.96	1.96	1	Balanced
Hypothetical protein	194304	194927	-	208	4	4	1.92	1.92	1	Balanced
Hypothetical protein	184675	184830	-	52	1	1	1.92	1.92	1	Balanced
Hypothetical protein	180816	181136	-	107	2	2	1.87	1.87	1	Balanced
Hypothetical protein	180328	180819	-	164	3	3	1.83	1.83	1	Balanced
Hypothetical protein	32964	33461	-	166	3	3	1.81	1.81	1	Balanced
DNA processing protein	198387	198743	-	119	2	2	1.68	1.68	1	Balanced
Hypothetical protein	83292	83837	-	182	3	3	1.65	1.65	1	Balanced
Hypothetical protein	169966	170919	-	318	5	5	1.57	1.57	1	Balanced
Nucleoside triphosphate pyrophosphohydrolase	176337	176720	-	128	2	2	1.56	1.56	1	Balanced
Hypothetical protein	36095	36481	-	129	2	2	1.55	1.55	1	Balanced
Ankyrin repeat protein	102356	102742	+	129	2	2	1.55	1.55	1	Balanced
Hypothetical protein	224175	224594	-	140	2	2	1.43	1.43	1	Balanced
Hypothetical protein	47590	48027	+	146	2	2	1.37	1.37	1	Balanced
Hypothetical protein	101924	102178	+	85	1	1	1.18	1.18	1	Balanced
Hypothetical protein	176724	177002	-	93	1	1	1.08	1.08	1	Balanced
Helicase	88765	90669	+	635	9	10	1.42	1.57	0.9	Balanced
GTP 3',8-cyclase	11391	12290	-	300	5	6	1.67	2	0.83	Balanced
Hypothetical protein	115039	115761	+	241	4	5	1.66	2.07	0.8	Balanced
Hypothetical protein	173090	173659	-	190	5	7	2.63	3.68	0.71	Balanced
Hypothetical protein	181147	181449	-	101	2	3	1.98	2.97	0.67	Balanced
GTP cyclohydrolase	8706	9386	-	227	4	6	1.76	2.64	0.67	Balanced
Tail completion protein	80928	81611	-	228	4	6	1.75	2.63	0.67	Balanced
Endonuclease	22036	22410	-	125	2	3	1.6	2.4	0.67	Balanced
Hypothetical protein	173714	174133	-	140	2	3	1.43	2.14	0.67	Balanced
Hypothetical protein	55110	55529	-	140	2	3	1.43	2.14	0.67	Balanced
Hypothetical protein	133709	134140	+	144	2	3	1.39	2.08	0.67	Balanced
Hypothetical protein	148724	149155	+	144	2	3	1.39	2.08	0.67	Balanced
Endonuclease	154024	154503	+	160	2	3	1.25	1.88	0.67	Balanced
Hypothetical protein	135498	135806	+	103	3	5	2.91	4.85	0.6	Balanced
Hypothetical protein	80129	80473	-	115	3	5	2.61	4.35	0.6	Balanced
Hypothetical protein	104128	104670	+	181	3	5	1.66	2.76	0.6	Balanced
Hypothetical protein	106777	106956	+	60	1	2	1.67	3.33	0.5	Balanced
Hypothetical protein	129975	130199	+	75	1	2	1.33	2.67	0.5	Balanced
Hypothetical protein	35775	36029	-	85	1	2	1.18	2.35	0.5	Balanced
Hypothetical protein	124148	124996	+	283	3	6	1.06	2.12	0.5	Balanced
Hypothetical protein	158516	158878	+	121	1	2	0.83	1.65	0.5	Balanced
Hypothetical protein	216153	216557	-	135	1	2	0.74	1.48	0.5	Balanced
Hypothetical protein	119074	120117	+	348	2	5	0.57	1.44	0.4	AAT-biased
Hypothetical protein	8152	8709	-	186	1	3	0.54	1.61	0.33	AAT-biased
Hypothetical protein	171146	171586	-	147	0	2	0	1.36	0	AAT-biased
Hypothetical protein	174646	174861	-	72	0	1	0	1.39	0	AAT-biased
Hypothetical protein	221259	221411	+	51	0	0	0	0	0	Balanced
Acyl carrier protein	150404	150673	+	90	0	0	0	0	0	Balanced
Translational regulator CsrA	103560	103796	+	79	0	3	0	3.8	0	AAT-biased
Hypothetical protein	92377	92634	+	86	0	0	0	0	0	Balanced
Hypothetical protein	126082	126252	+	57	0	2	0	3.51	0	AAT-biased
Hypothetical protein	178282	178449	-	56	0	1	0	1.79	0	AAT-biased
Hypothetical protein	213600	213692	-	31	0	0	0	0	0	Balanced
Type IV pilus subunit	112220	112519	+	100	0	0	0	0	0	Balanced
Hypothetical protein	111918	112223	+	102	0	2	0	1.96	0	AAT-biased
Hypothetical protein	182442	182558	-	39	0	0	0	0	0	Balanced
Hypothetical protein	158850	159029	+	60	0	0	0	0	0	Balanced
Hypothetical protein	190054	190173	-	40	0	0	0	0	0	Balanced
Hypothetical protein	191573	191731	-	53	0	0	0	0	0	Balanced
Hypothetical protein	194189	194314	-	42	0	0	0	0	0	Balanced
Hypothetical protein	195619	195891	-	91	0	2	0	2.2	0	AAT-biased
Hypothetical protein	213502	213603	-	34	0	0	0	0	0	Balanced

## Sheet: PhiXhv-16 (PV764603)
Table S5. Asparagine codon bias in coding sequences of Xanthomonas hortorum pv. vitians jumbophages.
Gene	Start	End	Strand	Number of codons	Number of AAC codons	Number of AAT codons	AAC (%)	AAT (%)	AAC/AAT ratio	Codon preference
Hypothetical protein	8320	8580	+	87	8	0	9.2	0	AAC only	AAC only
Hypothetical protein	132411	132722	-	104	7	0	6.73	0	AAC only	AAC only
Hypothetical protein	126880	127164	-	95	6	0	6.32	0	AAC only	AAC only
DksA-like zinc-finger protein	123773	124030	-	86	5	0	5.81	0	AAC only	AAC only
Hypothetical protein	128055	128261	-	69	4	0	5.8	0	AAC only	AAC only
Thioredoxin	64926	65267	+	114	6	0	5.26	0	AAC only	AAC only
Hypothetical protein	49328	49678	+	117	6	0	5.13	0	AAC only	AAC only
RNA pyrophosphohydrolase	62266	62688	+	141	7	0	4.96	0	AAC only	AAC only
Hypothetical protein	43864	44379	+	172	8	0	4.65	0	AAC only	AAC only
Hypothetical protein	41749	42015	+	89	4	0	4.49	0	AAC only	AAC only
Hypothetical protein	51035	51385	+	117	5	0	4.27	0	AAC only	AAC only
Hypothetical protein	24501	24854	+	118	5	0	4.24	0	AAC only	AAC only
Hypothetical protein	12753	12968	+	72	3	0	4.17	0	AAC only	AAC only
Hypothetical protein	181062	181205	+	48	2	0	4.17	0	AAC only	AAC only
Hypothetical protein	40459	40821	+	121	5	0	4.13	0	AAC only	AAC only
Hypothetical protein	32797	33306	+	170	7	0	4.12	0	AAC only	AAC only
Hypothetical protein	137489	137998	-	170	7	0	4.12	0	AAC only	AAC only
Hypothetical protein	133290	133514	-	75	3	0	4	0	AAC only	AAC only
Hypothetical protein	99912	100217	-	102	4	0	3.92	0	AAC only	AAC only
Hypothetical protein	60490	60723	+	78	3	0	3.85	0	AAC only	AAC only
Major head protein	145503	146600	+	366	14	0	3.83	0	AAC only	AAC only
Hypothetical protein	197732	198205	+	158	6	0	3.8	0	AAC only	AAC only
Hypothetical protein	71730	71966	-	79	3	0	3.8	0	AAC only	AAC only
Hypothetical protein	19321	19638	+	106	4	0	3.77	0	AAC only	AAC only
Hypothetical protein	42012	42263	+	84	3	0	3.57	0	AAC only	AAC only
Hypothetical protein	119713	119886	-	58	2	0	3.45	0	AAC only	AAC only
Hypothetical protein	62872	63138	+	89	3	0	3.37	0	AAC only	AAC only
Hypothetical protein	43331	43867	+	179	6	0	3.35	0	AAC only	AAC only
Hypothetical protein	97287	97559	-	91	3	0	3.3	0	AAC only	AAC only
Hypothetical protein	33637	33909	+	91	3	0	3.3	0	AAC only	AAC only
Hypothetical protein	136811	137449	-	213	7	0	3.29	0	AAC only	AAC only
Hypothetical protein	116982	118448	-	489	16	0	3.27	0	AAC only	AAC only
Glycoside Transferase	106855	107958	-	368	12	0	3.26	0	AAC only	AAC only
Hypothetical protein	44379	45143	+	255	8	0	3.14	0	AAC only	AAC only
Hypothetical protein	100214	100603	-	130	4	0	3.08	0	AAC only	AAC only
Hypothetical protein	100603	100800	-	66	2	0	3.03	0	AAC only	AAC only
Hypothetical protein	83800	84003	-	68	2	0	2.94	0	AAC only	AAC only
Baseplate hub subunit	154801	155874	+	358	10	0	2.79	0	AAC only	AAC only
Hypothetical protein	134445	134660	-	72	2	0	2.78	0	AAC only	AAC only
Hypothetical protein	101024	102004	-	327	9	0	2.75	0	AAC only	AAC only
Hypothetical protein	139209	139538	-	110	3	0	2.73	0	AAC only	AAC only
Hypothetical protein	73300	73983	-	228	6	0	2.63	0	AAC only	AAC only
Hypothetical protein	40971	41312	+	114	3	0	2.63	0	AAC only	AAC only
Hypothetical protein	41388	41738	+	117	3	0	2.56	0	AAC only	AAC only
Hypothetical protein	56536	56781	+	82	2	0	2.44	0	AAC only	AAC only
Hypothetical protein	154391	154771	+	127	3	0	2.36	0	AAC only	AAC only
Hypothetical protein	129379	129894	-	172	4	0	2.33	0	AAC only	AAC only
Hypothetical protein	42349	43137	+	263	6	0	2.28	0	AAC only	AAC only
Hypothetical protein	45851	45982	+	44	1	0	2.27	0	AAC only	AAC only
Hypothetical protein	45585	45851	+	89	2	0	2.25	0	AAC only	AAC only
Hypothetical protein	130444	130845	-	134	3	0	2.24	0	AAC only	AAC only
Hypothetical protein	52389	52658	+	90	2	0	2.22	0	AAC only	AAC only
Hypothetical protein	39430	39702	+	91	2	0	2.2	0	AAC only	AAC only
Hypothetical protein	54169	54627	+	153	3	0	1.96	0	AAC only	AAC only
Hypothetical protein	25887	26198	+	104	2	0	1.92	0	AAC only	AAC only
Hypothetical protein	9509	9823	+	105	2	0	1.9	0	AAC only	AAC only
Dihydrofolate reductase	220901	221389	+	163	3	0	1.84	0	AAC only	AAC only
Membrane protein	125578	125910	-	111	2	0	1.8	0	AAC only	AAC only
Hypothetical protein	33303	33644	+	114	2	0	1.75	0	AAC only	AAC only
Hypothetical protein	171081	171428	+	116	2	0	1.72	0	AAC only	AAC only
Hypothetical protein	45223	45588	+	122	2	0	1.64	0	AAC only	AAC only
Hypothetical protein	33897	34268	+	124	2	0	1.61	0	AAC only	AAC only
Hypothetical protein	45140	45325	+	62	1	0	1.61	0	AAC only	AAC only
Hypothetical protein	46688	47086	+	133	2	0	1.5	0	AAC only	AAC only
Hypothetical protein	52186	52392	+	69	1	0	1.45	0	AAC only	AAC only
Hypothetical protein	134660	134893	-	78	1	0	1.28	0	AAC only	AAC only
Hypothetical protein	27540	27779	+	80	1	0	1.25	0	AAC only	AAC only
Hypothetical protein	123022	123339	-	106	1	0	0.94	0	AAC only	AAC only
Hypothetical protein	48595	48924	+	110	1	0	0.91	0	AAC only	AAC only
Hypothetical protein	131285	131617	-	111	1	0	0.9	0	AAC only	AAC only
Rz-like spanin	178058	178399	+	114	1	0	0.88	0	AAC only	AAC only
Hypothetical protein	119394	119741	-	116	1	0	0.86	0	AAC only	AAC only
Hypothetical protein	96500	96862	-	121	1	0	0.83	0	AAC only	AAC only
Hypothetical protein	92017	92796	-	260	2	0	0.77	0	AAC only	AAC only
Hypothetical protein	74532	75578	-	349	17	1	4.87	0.29	17	AAC-biased
Ribonucleotide reductase subunit	67867	69000	+	378	13	1	3.44	0.26	13	AAC-biased
Hypothetical protein	199162	199650	+	163	12	1	7.36	0.61	12	AAC-biased
Hypothetical protein	23912	24490	+	193	10	1	5.18	0.52	10	AAC-biased
Hypothetical protein	103232	104032	-	267	9	1	3.37	0.37	9	AAC-biased
Hypothetical protein	228249	228515	+	89	8	1	8.99	1.12	8	AAC-biased
Hypothetical protein	34265	34990	+	242	8	1	3.31	0.41	8	AAC-biased
Hypothetical protein	37202	38917	+	572	15	2	2.62	0.35	7.5	AAC-biased
DNA helicase	210765	215636	+	1624	72	10	4.43	0.62	7.2	AAC-biased
Hypothetical protein	198222	199082	+	287	14	2	4.88	0.7	7	AAC-biased
Hypothetical protein	102040	102531	-	164	7	1	4.27	0.61	7	AAC-biased
Tail protein	152887	153402	+	172	7	1	4.07	0.58	7	AAC-biased
N-acetyl-alpha-D-glucosaminyl L-malate deacetylase 2	107961	108569	-	203	7	1	3.45	0.49	7	AAC-biased
Hypothetical protein	23055	23912	+	286	7	1	2.45	0.35	7	AAC-biased
Hypothetical protein	97570	98523	-	318	7	1	2.2	0.31	7	AAC-biased
Recombinase	17852	19321	+	490	19	3	3.88	0.61	6.33	AAC-biased
Minor tail protein	149760	150218	+	153	12	2	7.84	1.31	6	AAC-biased
Hypothetical protein	53856	54158	+	101	6	1	5.94	0.99	6	AAC-biased
Nucleotide pyrophosphohydrolase	63187	64032	+	282	12	2	4.26	0.71	6	AAC-biased
Hypothetical protein	215642	216283	+	214	6	1	2.8	0.47	6	AAC-biased
Tail protein	150839	152836	+	666	34	6	5.11	0.9	5.67	AAC-biased
DNA polymerase	216400	219468	+	1023	33	6	3.23	0.59	5.5	AAC-biased
PmgG-like head morphogenesis	158805	159869	+	355	21	4	5.92	1.13	5.25	AAC-biased
Hypothetical protein	178636	181020	+	795	45	9	5.66	1.13	5	AAC-biased
Hypothetical protein	134164	134448	-	95	5	1	5.26	1.05	5	AAC-biased
Tail protein	169926	171068	+	381	20	4	5.25	1.05	5	AAC-biased
Hypothetical protein	120891	121271	-	127	5	1	3.94	0.79	5	AAC-biased
Hypothetical protein	194936	195733	+	266	10	2	3.76	0.75	5	AAC-biased
Hypothetical protein	59636	60043	+	136	5	1	3.68	0.74	5	AAC-biased
Hypothetical protein	57506	57925	+	140	5	1	3.57	0.71	5	AAC-biased
Inorganic triphosphatase	59104	59646	+	181	5	1	2.76	0.55	5	AAC-biased
Hypothetical protein	121828	122382	-	185	5	1	2.7	0.54	5	AAC-biased
Hypothetical protein	73985	74545	-	187	5	1	2.67	0.53	5	AAC-biased
Hypothetical protein	7530	8123	+	198	5	1	2.53	0.51	5	AAC-biased
Hypothetical protein	228512	229153	+	214	5	1	2.34	0.47	5	AAC-biased
Hypothetical protein	91294	91965	-	224	5	1	2.23	0.45	5	AAC-biased
Hypothetical protein	208374	209102	+	243	5	1	2.06	0.41	5	AAC-biased
Hypothetical protein	78785	80308	-	508	5	1	0.98	0.2	5	AAC-biased
Head maturation protease	5741	6547	+	269	14	3	5.2	1.12	4.67	AAC-biased
Hypothetical protein	70304	71257	-	318	14	3	4.4	0.94	4.67	AAC-biased
Glycoside Hydrolase	176338	176883	+	182	9	2	4.95	1.1	4.5	AAC-biased
Virion structural protein	144759	145472	+	238	9	2	3.78	0.84	4.5	AAC-biased
Hypothetical protein	76986	77843	-	286	9	2	3.15	0.7	4.5	AAC-biased
Endonuclease	28212	30527	+	772	25	6	3.24	0.78	4.17	AAC-biased
Hypothetical protein	90319	90741	-	141	8	2	5.67	1.42	4	AAC-biased
Hypothetical protein	53350	53595	+	82	4	1	4.88	1.22	4	AAC-biased
Hypothetical protein	138644	139189	-	182	8	2	4.4	1.1	4	AAC-biased
Ribonucleotide reductase NrdA-like	119083	119397	-	105	4	1	3.81	0.95	4	AAC-biased
Hypothetical protein	51382	51708	+	109	4	1	3.67	0.92	4	AAC-biased
Hypothetical protein	40097	40441	+	115	4	1	3.48	0.87	4	AAC-biased
Hypothetical protein	30927	31283	+	119	4	1	3.36	0.84	4	AAC-biased
Hypothetical protein	32034	32444	+	137	4	1	2.92	0.73	4	AAC-biased
Hypothetical protein	206676	208361	+	562	16	4	2.85	0.71	4	AAC-biased
MmcB-like DNA repair protein	20080	20610	+	177	4	1	2.26	0.56	4	AAC-biased
Hypothetical protein	16115	17584	+	490	4	1	0.82	0.2	4	AAC-biased
Hypothetical protein	160264	161391	+	376	23	6	6.12	1.6	3.83	AAC-biased
Chromosomal replication initiator protein DnaA	26263	27540	+	426	19	5	4.46	1.17	3.8	AAC-biased
L-glutamine-D-fructose-6-phosphate aminotransferase	108566	110089	-	508	19	5	3.74	0.98	3.8	AAC-biased
Hypothetical protein	173767	175158	+	464	30	8	6.47	1.72	3.75	AAC-biased
Hypothetical protein	135329	136702	-	458	52	14	11.35	3.06	3.71	AAC-biased
Terminase large subunit	1	3582	+	1194	48	13	4.02	1.09	3.69	AAC-biased
Hypothetical protein	187040	188344	+	435	22	6	5.06	1.38	3.67	AAC-biased
Hypothetical protein	119883	120833	-	317	11	3	3.47	0.95	3.67	AAC-biased
Hypothetical protein	181962	182663	-	234	18	5	7.69	2.14	3.6	AAC-biased
DNA polymerase III	221884	222951	+	356	18	5	5.06	1.4	3.6	AAC-biased
Helicase	226861	228237	+	459	18	5	3.92	1.09	3.6	AAC-biased
DNA topoisomerase	84003	85895	-	631	18	5	2.85	0.79	3.6	AAC-biased
DNA topoisomerase	82299	83807	-	503	14	4	2.78	0.8	3.5	AAC-biased
Hypothetical protein	121347	121787	-	147	10	3	6.8	2.04	3.33	AAC-biased
Portal protein	3840	5711	+	624	20	6	3.21	0.96	3.33	AAC-biased
Hypothetical protein	12971	14677	+	569	16	5	2.81	0.88	3.2	AAC-biased
Reductase large subunit	65343	67859	+	839	22	7	2.62	0.83	3.14	AAC-biased
Hypothetical protein	86686	86898	-	71	3	1	4.23	1.41	3	AAC-biased
Hypothetical protein	90827	91267	-	147	6	2	4.08	1.36	3	AAC-biased
Hypothetical protein	104910	105131	-	74	3	1	4.05	1.35	3	AAC-biased
Hypothetical protein	95553	96278	-	242	9	3	3.72	1.24	3	AAC-biased
Hypothetical protein	49675	49920	+	82	3	1	3.66	1.22	3	AAC-biased
Hypothetical protein	3610	3870	+	87	3	1	3.45	1.15	3	AAC-biased
Hypothetical protein	116047	116322	-	92	3	1	3.26	1.09	3	AAC-biased
Hypothetical protein	122711	123013	-	101	3	1	2.97	0.99	3	AAC-biased
Hypothetical protein	116333	116941	-	203	6	2	2.96	0.99	3	AAC-biased
Hypothetical protein	85989	86675	-	229	6	2	2.62	0.87	3	AAC-biased
Hypothetical protein	134936	135280	-	115	3	1	2.61	0.87	3	AAC-biased
Hypothetical protein	199663	200016	+	118	3	1	2.54	0.85	3	AAC-biased
Hypothetical protein	105381	105779	-	133	3	1	2.26	0.75	3	AAC-biased
Hypothetical protein	190298	191137	+	280	6	2	2.14	0.71	3	AAC-biased
Hypothetical protein	125907	126332	-	142	3	1	2.11	0.7	3	AAC-biased
HNH endonuclease	99450	99902	-	151	3	1	1.99	0.66	3	AAC-biased
Hypothetical protein	55306	55761	+	152	3	1	1.97	0.66	3	AAC-biased
Hypothetical protein	71254	71733	-	160	3	1	1.88	0.62	3	AAC-biased
Hypothetical protein	46025	46543	+	173	3	1	1.73	0.58	3	AAC-biased
Head-tail connector protein	195865	197211	+	449	23	8	5.12	1.78	2.88	AAC-biased
Hypothetical protein	112793	114430	-	546	23	8	4.21	1.47	2.88	AAC-biased
Hypothetical protein	156031	158796	+	922	31	11	3.36	1.19	2.82	AAC-biased
Endonuclease	21747	22790	+	348	11	4	3.16	1.15	2.75	AAC-biased
Hypothetical protein	147409	149034	+	542	24	9	4.43	1.66	2.67	AAC-biased
Hypothetical protein	209077	209877	+	267	8	3	3	1.12	2.67	AAC-biased
Peptidase	11804	12748	+	315	8	3	2.54	0.95	2.67	AAC-biased
Baseplate protein	161388	162125	+	246	13	5	5.28	2.03	2.6	AAC-biased
RNA polymerase sigma factor	15075	16091	+	339	13	5	3.83	1.47	2.6	AAC-biased
Hypothetical protein	183160	184398	-	413	13	5	3.15	1.21	2.6	AAC-biased
Hypothetical protein	202545	204494	+	650	31	12	4.77	1.85	2.58	AAC-biased
Hypothetical protein	105142	105384	-	81	5	2	6.17	2.47	2.5	AAC-biased
Tail sheath	159873	160262	+	130	5	2	3.85	1.54	2.5	AAC-biased
Hypothetical protein	31646	32041	+	132	5	2	3.79	1.52	2.5	AAC-biased
Hypothetical protein	110095	110889	-	265	10	4	3.77	1.51	2.5	AAC-biased
Hypothetical protein	48921	49331	+	137	5	2	3.65	1.46	2.5	AAC-biased
Hypothetical protein	27776	28219	+	148	5	2	3.38	1.35	2.5	AAC-biased
Hypothetical protein	87561	90239	-	893	30	12	3.36	1.34	2.5	AAC-biased
Hypothetical protein	98553	99035	-	161	5	2	3.11	1.24	2.5	AAC-biased
Glycoside Hydrolase	124791	125474	-	228	5	2	2.19	0.88	2.5	AAC-biased
Hypothetical protein	64032	64865	+	278	5	2	1.8	0.72	2.5	AAC-biased
Hypothetical protein	171439	173724	+	762	39	16	5.12	2.1	2.44	AAC-biased
Hypothetical protein	80672	81730	-	353	12	5	3.4	1.42	2.4	AAC-biased
Hypothetical protein	104032	104487	-	152	7	3	4.61	1.97	2.33	AAC-biased
Hypothetical protein	162127	163059	+	311	9	4	2.89	1.29	2.25	AAC-biased
Baseplate protein	166526	168307	+	594	20	9	3.37	1.52	2.22	AAC-biased
DNA ligase	93403	95196	-	598	15	7	2.51	1.17	2.14	AAC-biased
Hypothetical protein	142727	144718	+	664	27	13	4.07	1.96	2.08	AAC-biased
Hypothetical protein	200029	202506	+	826	39	19	4.72	2.3	2.05	AAC-biased
Hypothetical protein	30524	30943	+	140	8	4	5.71	2.86	2	Balanced
Hypothetical protein	77840	78148	-	103	4	2	3.88	1.94	2	Balanced
Hypothetical protein	61684	62007	+	108	4	2	3.7	1.85	2	Balanced
Tail tube	153485	154339	+	285	10	5	3.51	1.75	2	Balanced
Hypothetical protein	56971	57513	+	181	6	3	3.31	1.66	2	Balanced
Hypothetical protein	38910	39278	+	123	4	2	3.25	1.63	2	Balanced
Hypothetical protein	31270	31644	+	125	4	2	3.2	1.6	2	Balanced
Hypothetical protein	124212	124778	-	189	6	3	3.17	1.59	2	Balanced
Hypothetical protein	130847	131242	-	132	4	2	3.03	1.52	2	Balanced
DNA primase	69064	70092	+	343	10	5	2.92	1.46	2	Balanced
Hypothetical protein	193201	194160	+	320	8	4	2.5	1.25	2	Balanced
Hypothetical protein	58551	59069	+	173	4	2	2.31	1.16	2	Balanced
Hypothetical protein	61997	62266	+	90	2	1	2.22	1.11	2	Balanced
Leucyl/phenylalanyl-tRNA--protein transferase	114427	115260	-	278	6	3	2.16	1.08	2	Balanced
Hypothetical protein	104469	104747	-	93	2	1	2.15	1.08	2	Balanced
Hypothetical protein	53543	53845	+	101	2	1	1.98	0.99	2	Balanced
Hypothetical protein	48288	48614	+	109	2	1	1.83	0.92	2	Balanced
Hypothetical protein	122379	122714	-	112	2	1	1.79	0.89	2	Balanced
Hypothetical protein	127699	128058	-	120	2	1	1.67	0.83	2	Balanced
Hypothetical protein	52655	53038	+	128	2	1	1.56	0.78	2	Balanced
Hypothetical protein	222953	223354	+	134	2	1	1.49	0.75	2	Balanced
Hypothetical protein	181205	181627	+	141	2	1	1.42	0.71	2	Balanced
QueD-like 6-pyruvoyl-tetrahydropterin synthase	19635	20099	+	155	2	1	1.29	0.65	2	Balanced
Hypothetical protein	204496	206622	+	709	29	15	4.09	2.12	1.93	Balanced
Hypothetical protein	184565	185797	+	411	17	9	4.14	2.19	1.89	Balanced
Thymidylate synthase	8577	9512	+	312	9	5	2.88	1.6	1.8	Balanced
Pyruvate formate-lyase-activating enzyme	220000	220899	+	300	7	4	2.33	1.33	1.75	Balanced
Helicase	140100	141989	-	630	24	14	3.81	2.22	1.71	Balanced
Hypothetical protein	188355	190298	+	648	17	10	2.62	1.54	1.7	Balanced
DNA polymerase	226206	226811	+	202	5	3	2.48	1.49	1.67	Balanced
Hypothetical protein	129935	130561	-	209	5	3	2.39	1.44	1.67	Balanced
Topoisomerase	191134	193140	+	669	15	9	2.24	1.35	1.67	Balanced
Hypothetical protein	131602	132414	-	271	5	3	1.85	1.11	1.67	Balanced
Hypothetical protein	132724	133563	-	280	5	3	1.79	1.07	1.67	Balanced
Exonuclease	24851	25717	+	289	5	3	1.73	1.04	1.67	Balanced
Hypothetical protein	111928	112803	-	292	8	5	2.74	1.71	1.6	Balanced
Helicase	224585	226198	+	538	14	9	2.6	1.67	1.56	Balanced
Hypothetical protein	163061	164002	+	314	17	11	5.41	3.5	1.55	Balanced
Hypothetical protein	123380	123688	-	103	6	4	5.83	3.88	1.5	Balanced
Hypothetical protein	139480	139974	-	165	6	4	3.64	2.42	1.5	Balanced
Hypothetical protein	22793	23053	+	87	3	2	3.45	2.3	1.5	Balanced
Hypothetical protein	210202	210768	+	189	6	4	3.17	2.12	1.5	Balanced
Endonuclease	78238	78807	-	190	6	4	3.16	2.11	1.5	Balanced
Kinase	11188	11775	+	196	6	4	3.06	2.04	1.5	Balanced
Hypothetical protein	49917	50219	+	101	3	2	2.97	1.98	1.5	Balanced
Hypothetical protein	55804	56130	+	109	3	2	2.75	1.83	1.5	Balanced
Hypothetical protein	165258	165935	+	226	6	4	2.65	1.77	1.5	Balanced
Thiamine biosynthesis protein	86865	87548	-	228	6	4	2.63	1.75	1.5	Balanced
Hypothetical protein	177672	178037	+	122	3	2	2.46	1.64	1.5	Balanced
Hypothetical protein	99028	99453	-	142	3	2	2.11	1.41	1.5	Balanced
Hypothetical protein	36814	37314	+	167	3	2	1.8	1.2	1.5	Balanced
Hypothetical protein	168307	169923	+	539	19	13	3.53	2.41	1.46	Balanced
Hypothetical protein	165962	166366	+	135	7	5	5.19	3.7	1.4	Balanced
Hypothetical protein	72476	73303	-	276	7	5	2.54	1.81	1.4	Balanced
Hypothetical protein	20629	21750	+	374	11	8	2.94	2.14	1.38	Balanced
Hypothetical protein	181631	181849	+	73	4	3	5.48	4.11	1.33	Balanced
Hypothetical protein	137998	138393	-	132	4	3	3.03	2.27	1.33	Balanced
Hypothetical protein	102798	103232	-	145	4	3	2.76	2.07	1.33	Balanced
DNA topoisomerase	75594	76493	-	300	4	3	1.33	1	1.33	Balanced
Hypothetical protein	56120	56539	+	140	5	4	3.57	2.86	1.25	Balanced
Polyamine aminopropyltransferase	47083	47862	+	260	5	4	1.92	1.54	1.25	Balanced
CRISPR/Cas system associated	10190	11185	+	332	5	4	1.51	1.2	1.25	Balanced
Hypothetical protein	92852	93397	-	182	6	5	3.3	2.75	1.2	Balanced
2OG-Fe(II) oxygenase	163999	164604	+	202	6	5	2.97	2.48	1.2	Balanced
Hypothetical protein	185806	187113	+	436	12	10	2.75	2.29	1.2	Balanced
Hypothetical protein	164615	165202	+	196	8	7	4.08	3.57	1.14	Balanced
Hypothetical protein	53025	53186	+	54	2	2	3.7	3.7	1	Balanced
Glycoside Hydrolase	176894	177619	+	242	8	8	3.31	3.31	1	Balanced
Rz-like spanin	178399	178626	+	76	2	2	2.63	2.63	1	Balanced
Hypothetical protein	102547	102798	-	84	2	2	2.38	2.38	1	Balanced
Hypothetical protein	133511	133894	-	128	3	3	2.34	2.34	1	Balanced
GTP cyclohydrolase	223351	224031	+	227	5	5	2.2	2.2	1	Balanced
Tail completion protein	149077	149760	+	228	5	5	2.19	2.19	1	Balanced
Hypothetical protein	47859	48272	+	138	3	3	2.17	2.17	1	Balanced
Hypothetical protein	129086	129361	-	92	2	2	2.17	2.17	1	Balanced
Hypothetical protein	133881	134159	-	93	2	2	2.15	2.15	1	Balanced
Hypothetical protein	81844	82275	-	144	3	3	2.08	2.08	1	Balanced
Hypothetical protein	150534	150827	+	98	2	2	2.04	2.04	1	Balanced
Hypothetical protein	35278	35583	+	102	2	2	1.96	1.96	1	Balanced
Hypothetical protein	155876	156028	+	51	1	1	1.96	1.96	1	Balanced
Hypothetical protein	46536	46691	+	52	1	1	1.92	1.92	1	Balanced
Hypothetical protein	36079	36702	+	208	4	4	1.92	1.92	1	Balanced
Hypothetical protein	51705	52019	+	105	2	2	1.9	1.9	1	Balanced
Hypothetical protein	50230	50550	+	107	2	2	1.87	1.87	1	Balanced
Hypothetical protein	50547	51038	+	164	3	3	1.83	1.83	1	Balanced
Hypothetical protein	197226	197723	+	166	3	3	1.81	1.81	1	Balanced
DNA processing protein	32444	32800	+	119	2	2	1.68	1.68	1	Balanced
Hypothetical protein	146851	147396	+	182	3	3	1.65	1.65	1	Balanced
Hypothetical protein	194218	194592	+	125	2	2	1.6	1.6	1	Balanced
Hypothetical protein	60720	61673	+	318	5	5	1.57	1.57	1	Balanced
Nucleoside triphosphate pyrophosphohydrolase	54920	55303	+	128	2	2	1.56	1.56	1	Balanced
Hypothetical protein	8120	8320	+	67	1	1	1.49	1.49	1	Balanced
Hypothetical protein	62688	62894	+	69	1	1	1.45	1.45	1	Balanced
Hypothetical protein	6637	7056	+	140	2	2	1.43	1.43	1	Balanced
Hypothetical protein	182660	183097	-	146	2	2	1.37	1.37	1	Balanced
Hypothetical protein	128822	129076	-	85	1	1	1.18	1.18	1	Balanced
Hypothetical protein	54638	54916	+	93	1	1	1.08	1.08	1	Balanced
Hypothetical protein	41343	41804	-	154	1	1	0.65	0.65	1	Balanced
Hypothetical protein	115238	115960	-	241	4	5	1.66	2.07	0.8	Balanced
ATPase	221395	221853	+	153	3	4	1.96	2.61	0.75	Balanced
Hypothetical protein	175657	176334	+	226	3	4	1.33	1.77	0.75	Balanced
Hypothetical protein	219465	220016	+	184	5	7	2.72	3.8	0.71	Balanced
Hypothetical protein	57980	58549	+	190	5	7	2.63	3.68	0.71	Balanced
Endonuclease	209880	210254	+	125	2	3	1.6	2.4	0.67	Balanced
Hypothetical protein	175158	175577	+	140	2	3	1.43	2.14	0.67	Balanced
Hypothetical protein	96859	97290	-	144	2	3	1.39	2.08	0.67	Balanced
Endonuclease	76505	76984	-	160	2	3	1.25	1.88	0.67	Balanced
Hypothetical protein	7034	7546	+	171	2	3	1.17	1.75	0.67	Balanced
Hypothetical protein	95193	95501	-	103	3	5	2.91	4.85	0.6	Balanced
Hypothetical protein	150215	150559	+	115	3	5	2.61	4.35	0.6	Balanced
Hypothetical protein	126329	126871	-	181	3	5	1.66	2.76	0.6	Balanced
Hypothetical protein	124043	124222	-	60	1	2	1.67	3.33	0.5	Balanced
Hypothetical protein	100800	101024	-	75	1	2	1.33	2.67	0.5	Balanced
Hypothetical protein	194658	194912	+	85	1	2	1.18	2.35	0.5	Balanced
Hypothetical protein	106003	106851	-	283	3	6	1.06	2.12	0.5	Balanced
Hypothetical protein	128258	128620	-	121	1	2	0.83	1.65	0.5	Balanced
Hypothetical protein	72130	72492	-	121	1	2	0.83	1.65	0.5	Balanced
Hypothetical protein	14674	15078	+	135	1	2	0.74	1.48	0.5	Balanced
Hypothetical protein	110882	111925	-	348	2	5	0.57	1.44	0.4	AAT-biased
Hypothetical protein	224028	224585	+	186	1	3	0.54	1.61	0.33	AAT-biased
Type IV pilus subunit	118480	118779	-	100	0	0	0	0	0	Balanced
Hypothetical protein	39275	39433	+	53	0	0	0	0	0	Balanced
Hypothetical protein	138390	138647	-	86	0	0	0	0	0	Balanced
Hypothetical protein	40832	40951	+	40	0	0	0	0	0	Balanced
Acyl carrier protein	80326	80595	-	90	0	0	0	0	0	Balanced
Hypothetical protein	36692	36817	+	42	0	0	0	0	0	Balanced
Hypothetical protein	52019	52189	+	57	0	0	0	0	0	Balanced
Hypothetical protein	17581	17685	+	35	0	0	0	0	0	Balanced
Hypothetical protein	9820	9972	-	51	0	0	0	0	0	Balanced
Hypothetical protein	71979	72158	-	60	0	0	0	0	0	Balanced
Hypothetical protein	118776	119081	-	102	0	2	0	1.96	0	AAT-biased
Translational regulator CsrA	127204	127440	-	79	0	3	0	3.8	0	AAT-biased
Hypothetical protein	53186	53353	+	56	0	1	0	1.79	0	AAT-biased
Hypothetical protein	104747	104917	-	57	0	2	0	3.51	0	AAT-biased
Hypothetical protein	60053	60493	+	147	0	2	0	1.36	0	AAT-biased
Hypothetical protein	56778	56993	+	72	0	1	0	1.39	0	AAT-biased

## Sheet: PhiXhv-15 (PV764602)
Table S5. Asparagine codon bias in coding sequences of Xanthomonas hortorum pv. vitians jumbophages.
Gene	Start	End	Strand	Number of codons	Number of AAC codons	Number of AAT codons	AAC (%)	AAT (%)	AAC/AAT ratio	Codon preference
Hypothetical protein	6979	7239	+	87	8	0	9.2	0	AAC only	AAC only
Hypothetical protein	131195	131506	-	104	7	0	6.73	0	AAC only	AAC only
Hypothetical protein	125689	125973	-	95	6	0	6.32	0	AAC only	AAC only
Hypothetical protein	51793	52038	+	82	5	0	6.1	0	AAC only	AAC only
DksA-like zinc-finger protein	122582	122839	-	86	5	0	5.81	0	AAC only	AAC only
Hypothetical protein	126863	127069	-	69	4	0	5.8	0	AAC only	AAC only
Thioredoxin	63362	63703	+	114	6	0	5.26	0	AAC only	AAC only
RNA pyrophosphohydrolase	60702	61124	+	141	7	0	4.96	0	AAC only	AAC only
Hypothetical protein	39111	39473	+	121	6	0	4.96	0	AAC only	AAC only
Hypothetical protein	42555	43070	+	172	8	0	4.65	0	AAC only	AAC only
Hypothetical protein	60120	60443	+	108	5	0	4.63	0	AAC only	AAC only
Hypothetical protein	40392	40658	+	89	4	0	4.49	0	AAC only	AAC only
Hypothetical protein	81824	82027	-	68	3	0	4.41	0	AAC only	AAC only
Hypothetical protein	48040	48390	+	117	5	0	4.27	0	AAC only	AAC only
Hypothetical protein	22987	23340	+	118	5	0	4.24	0	AAC only	AAC only
Hypothetical protein	180852	180995	+	48	2	0	4.17	0	AAC only	AAC only
Hypothetical protein	31271	31777	+	169	7	0	4.14	0	AAC only	AAC only
Hypothetical protein	136272	136781	-	170	7	0	4.12	0	AAC only	AAC only
Hypothetical protein	132074	132298	-	75	3	0	4	0	AAC only	AAC only
Hypothetical protein	58926	59159	+	78	3	0	3.85	0	AAC only	AAC only
Major head protein	144631	145728	+	366	14	0	3.83	0	AAC only	AAC only
Hypothetical protein	70166	70402	-	79	3	0	3.8	0	AAC only	AAC only
Hypothetical protein	197771	198244	+	158	6	0	3.8	0	AAC only	AAC only
Hypothetical protein	17807	18124	+	106	4	0	3.77	0	AAC only	AAC only
Hypothetical protein	40655	40906	+	84	3	0	3.57	0	AAC only	AAC only
Hypothetical protein	118522	118695	-	58	2	0	3.45	0	AAC only	AAC only
Hypothetical protein	49747	50097	+	117	4	0	3.42	0	AAC only	AAC only
Hypothetical protein	61308	61574	+	89	3	0	3.37	0	AAC only	AAC only
Hypothetical protein	32108	32380	+	91	3	0	3.3	0	AAC only	AAC only
Hypothetical protein	135594	136232	-	213	7	0	3.29	0	AAC only	AAC only
Hypothetical protein	115785	117251	-	489	16	0	3.27	0	AAC only	AAC only
Hypothetical protein	98240	98629	-	130	4	0	3.08	0	AAC only	AAC only
Hypothetical protein	43070	43855	+	262	8	0	3.05	0	AAC only	AAC only
Hypothetical protein	98629	98826	-	66	2	0	3.03	0	AAC only	AAC only
MmcB-like DNA repair protein	18566	19096	+	177	5	0	2.82	0	AAC only	AAC only
Hypothetical protein	133229	133444	-	72	2	0	2.78	0	AAC only	AAC only
Hypothetical protein	11412	11627	+	72	2	0	2.78	0	AAC only	AAC only
Hypothetical protein	138001	138330	-	110	3	0	2.73	0	AAC only	AAC only
Baseplate hub subunit	153926	154996	+	357	9	0	2.52	0	AAC only	AAC only
Hypothetical protein	54972	55217	+	82	2	0	2.44	0	AAC only	AAC only
Hypothetical protein	153516	153896	+	127	3	0	2.36	0	AAC only	AAC only
Hypothetical protein	128187	128702	-	172	4	0	2.33	0	AAC only	AAC only
Hypothetical protein	44737	45255	+	173	4	0	2.31	0	AAC only	AAC only
Hypothetical protein	40992	41780	+	263	6	0	2.28	0	AAC only	AAC only
Hypothetical protein	44563	44694	+	44	1	0	2.27	0	AAC only	AAC only
Hypothetical protein	44297	44563	+	89	2	0	2.25	0	AAC only	AAC only
Hypothetical protein	129252	129653	-	134	3	0	2.24	0	AAC only	AAC only
Hypothetical protein	95320	95592	-	91	2	0	2.2	0	AAC only	AAC only
Hypothetical protein	38082	38354	+	91	2	0	2.2	0	AAC only	AAC only
Hypothetical protein	24373	24684	+	104	2	0	1.92	0	AAC only	AAC only
Hypothetical protein	8168	8482	+	105	2	0	1.9	0	AAC only	AAC only
Hypothetical protein	39978	40310	+	111	2	0	1.8	0	AAC only	AAC only
Membrane protein	124387	124719	-	111	2	0	1.8	0	AAC only	AAC only
Hypothetical protein	31774	32115	+	114	2	0	1.75	0	AAC only	AAC only
Hypothetical protein	170870	171217	+	116	2	0	1.72	0	AAC only	AAC only
Hypothetical protein	43935	44300	+	122	2	0	1.64	0	AAC only	AAC only
Hypothetical protein	32368	32739	+	124	2	0	1.61	0	AAC only	AAC only
Hypothetical protein	43852	44037	+	62	1	0	1.61	0	AAC only	AAC only
Hypothetical protein	45400	45798	+	133	2	0	1.5	0	AAC only	AAC only
Hypothetical protein	50901	51101	+	67	1	0	1.49	0	AAC only	AAC only
Hypothetical protein	52613	53065	+	151	2	0	1.32	0	AAC only	AAC only
Hypothetical protein	133444	133677	-	78	1	0	1.28	0	AAC only	AAC only
Hypothetical protein	26026	26265	+	80	1	0	1.25	0	AAC only	AAC only
Hypothetical protein	121831	122148	-	106	1	0	0.94	0	AAC only	AAC only
Hypothetical protein	47307	47636	+	110	1	0	0.91	0	AAC only	AAC only
Hypothetical protein	130093	130425	-	111	1	0	0.9	0	AAC only	AAC only
Rz-like spanin	177848	178189	+	114	1	0	0.88	0	AAC only	AAC only
Hypothetical protein	94533	94895	-	121	1	0	0.83	0	AAC only	AAC only
Hypothetical protein	90044	90829	-	262	2	0	0.76	0	AAC only	AAC only
Hypothetical protein	72968	74014	-	349	17	1	4.87	0.29	17	AAC-biased
Hypothetical protein	199201	199689	+	163	12	1	7.36	0.61	12	AAC-biased
Glycoside Transferase	105658	106761	-	368	11	1	2.99	0.27	11	AAC-biased
Glycoside Hydrolase	176128	176673	+	182	10	1	5.49	0.55	10	AAC-biased
Hypothetical protein	22398	22976	+	193	10	1	5.18	0.52	10	AAC-biased
Terminase	1	2241	+	747	36	4	4.82	0.54	9	AAC-biased
Hypothetical protein	227820	228086	+	89	8	1	8.99	1.12	8	AAC-biased
Hypothetical protein	102032	102802	-	257	8	1	3.11	0.39	8	AAC-biased
Head maturation protease	4400	5206	+	269	15	2	5.58	0.74	7.5	AAC-biased
DNA helicase	210804	215675	+	1624	72	10	4.43	0.62	7.2	AAC-biased
Hypothetical protein	198261	199121	+	287	14	2	4.88	0.7	7	AAC-biased
Hypothetical protein	138272	138760	-	163	7	1	4.29	0.61	7	AAC-biased
Tail protein	152012	152527	+	172	7	1	4.07	0.58	7	AAC-biased
N-acetyl-alpha-D-glucosaminyl L-malate deacetylase 2	106764	107372	-	203	7	1	3.45	0.49	7	AAC-biased
Hypothetical protein	215681	216301	+	207	7	1	3.38	0.48	7	AAC-biased
Hypothetical protein	21541	22398	+	286	7	1	2.45	0.35	7	AAC-biased
Minor tail protein	148885	149343	+	153	12	2	7.84	1.31	6	AAC-biased
Nucleotide pyrophosphohydrolase	61623	62468	+	282	12	2	4.26	0.71	6	AAC-biased
Recombinase	16338	17807	+	490	18	3	3.67	0.61	6	AAC-biased
Hypothetical protein	71736	72419	-	228	6	1	2.63	0.44	6	AAC-biased
Hypothetical protein	32736	33452	+	239	6	1	2.51	0.42	6	AAC-biased
Tail protein	149964	151961	+	666	34	6	5.11	0.9	5.67	AAC-biased
Hypothetical protein	120156	120596	-	147	11	2	7.48	1.36	5.5	AAC-biased
Ribonucleotide reductase subunit	66303	67436	+	378	11	2	2.91	0.53	5.5	AAC-biased
Hypothetical protein	178426	180810	+	795	45	9	5.66	1.13	5	AAC-biased
Hypothetical protein	132948	133232	-	95	5	1	5.26	1.05	5	AAC-biased
Hypothetical protein	137436	138056	-	207	10	2	4.83	0.97	5	AAC-biased
Hypothetical protein	119700	120080	-	127	5	1	3.94	0.79	5	AAC-biased
Hypothetical protein	194975	195772	+	266	10	2	3.76	0.75	5	AAC-biased
Hypothetical protein	58072	58479	+	136	5	1	3.68	0.74	5	AAC-biased
Hypothetical protein	55942	56361	+	140	5	1	3.57	0.71	5	AAC-biased
Hypothetical protein	97060	97485	-	142	5	1	3.52	0.7	5	AAC-biased
Hypothetical protein	188141	190333	+	731	25	5	3.42	0.68	5	AAC-biased
Inorganic triphosphatase	57540	58082	+	181	5	1	2.76	0.55	5	AAC-biased
Hypothetical protein	120637	121191	-	185	5	1	2.7	0.54	5	AAC-biased
Hypothetical protein	72421	72981	-	187	5	1	2.67	0.53	5	AAC-biased
Hypothetical protein	6189	6782	+	198	5	1	2.53	0.51	5	AAC-biased
Hypothetical protein	228083	228724	+	214	5	1	2.34	0.47	5	AAC-biased
Hypothetical protein	89321	89992	-	224	5	1	2.23	0.45	5	AAC-biased
Hypothetical protein	208413	209141	+	243	5	1	2.06	0.41	5	AAC-biased
Hypothetical protein	68740	69693	-	318	14	3	4.4	0.94	4.67	AAC-biased
Virion structural protein	143887	144600	+	238	9	2	3.78	0.84	4.5	AAC-biased
Hypothetical protein	209116	209916	+	267	9	2	3.37	0.75	4.5	AAC-biased
Hypothetical protein	110731	111606	-	292	9	2	3.08	0.68	4.5	AAC-biased
Peptidase	10463	11407	+	315	9	2	2.86	0.63	4.5	AAC-biased
Portal protein	2532	4370	+	613	21	5	3.43	0.82	4.2	AAC-biased
Endonuclease	26698	29013	+	772	25	6	3.24	0.78	4.17	AAC-biased
PmgG-like head morphogenesis	157927	158991	+	355	20	5	5.63	1.41	4	AAC-biased
Hypothetical protein	88343	88768	-	142	8	2	5.63	1.41	4	AAC-biased
Hypothetical protein	102835	103290	-	152	8	2	5.26	1.32	4	AAC-biased
Hypothetical protein	100079	100579	-	167	8	2	4.79	1.2	4	AAC-biased
Hypothetical protein	97944	98243	-	100	4	1	4	1	4	AAC-biased
Hypothetical protein	50094	50420	+	109	4	1	3.67	0.92	4	AAC-biased
Hypothetical protein	38749	39093	+	115	4	1	3.48	0.87	4	AAC-biased
Hypothetical protein	29401	29757	+	119	4	1	3.36	0.84	4	AAC-biased
Leucyl/phenylalanyl-tRNA--protein transferase	113230	114063	-	278	8	2	2.88	0.72	4	AAC-biased
Hypothetical protein	206715	208400	+	562	16	4	2.85	0.71	4	AAC-biased
Hypothetical protein	75422	76279	-	286	8	2	2.8	0.7	4	AAC-biased
Hypothetical protein	33718	34206	+	163	4	1	2.45	0.61	4	AAC-biased
Hypothetical protein	99050	100048	-	333	8	2	2.4	0.6	4	AAC-biased
Hypothetical protein	14774	16171	+	466	4	1	0.86	0.21	4	AAC-biased
DNA polymerase	216418	219486	+	1023	31	8	3.03	0.78	3.88	AAC-biased
Chromosomal replication initiator protein DnaA	24749	26026	+	426	19	5	4.46	1.17	3.8	AAC-biased
Hypothetical protein	181752	182453	-	234	18	5	7.69	2.14	3.6	AAC-biased
DNA polymerase III	221455	222522	+	356	18	5	5.06	1.4	3.6	AAC-biased
Helicase	226432	227808	+	459	18	5	3.92	1.09	3.6	AAC-biased
DNA topoisomerase	82027	83919	-	631	18	5	2.85	0.79	3.6	AAC-biased
Hypothetical protein	155153	157918	+	922	32	9	3.47	0.98	3.56	AAC-biased
Hypothetical protein	100854	101315	-	154	7	2	4.55	1.3	3.5	AAC-biased
DNA topoisomerase	80323	81831	-	503	14	4	2.78	0.8	3.5	AAC-biased
Hypothetical protein	161249	162181	+	311	10	3	3.22	0.96	3.33	AAC-biased
Hypothetical protein	146537	148159	+	541	26	8	4.81	1.48	3.25	AAC-biased
Hypothetical protein	85585	88263	-	893	32	10	3.58	1.12	3.2	AAC-biased
Hypothetical protein	11630	13336	+	569	16	5	2.81	0.88	3.2	AAC-biased
Hypothetical protein	35806	37569	+	588	16	5	2.72	0.85	3.2	AAC-biased
Hypothetical protein	159386	160513	+	376	22	7	5.85	1.86	3.14	AAC-biased
Reductase large subunit	63779	66295	+	839	22	7	2.62	0.83	3.14	AAC-biased
Hypothetical protein	134113	135486	-	458	50	16	10.92	3.49	3.12	AAC-biased
Hypothetical protein	84710	84922	-	71	3	1	4.23	1.41	3	AAC-biased
Hypothetical protein	88854	89294	-	147	6	2	4.08	1.36	3	AAC-biased
Hypothetical protein	103713	103934	-	74	3	1	4.05	1.35	3	AAC-biased
Hypothetical protein	93586	94311	-	242	9	3	3.72	1.24	3	AAC-biased
Hypothetical protein	48387	48632	+	82	3	1	3.66	1.22	3	AAC-biased
Hypothetical protein	2269	2529	+	87	3	1	3.45	1.15	3	AAC-biased
Hypothetical protein	114850	115125	-	92	3	1	3.26	1.09	3	AAC-biased
Hypothetical protein	41974	42558	+	195	6	2	3.08	1.03	3	AAC-biased
Hypothetical protein	121520	121822	-	101	3	1	2.97	0.99	3	AAC-biased
Hypothetical protein	50417	50734	+	106	3	1	2.83	0.94	3	AAC-biased
Hypothetical protein	133720	134064	-	115	3	1	2.61	0.87	3	AAC-biased
Hypothetical protein	199702	200055	+	118	3	1	2.54	0.85	3	AAC-biased
Hypothetical protein	104184	104582	-	133	3	1	2.26	0.75	3	AAC-biased
Hypothetical protein	190337	191176	+	280	6	2	2.14	0.71	3	AAC-biased
Hypothetical protein	124716	125141	-	142	3	1	2.11	0.7	3	AAC-biased
HNH endonuclease	97482	97934	-	151	3	1	1.99	0.66	3	AAC-biased
Hypothetical protein	53742	54197	+	152	3	1	1.97	0.66	3	AAC-biased
Hypothetical protein	69690	70169	-	160	3	1	1.88	0.62	3	AAC-biased
Head-tail connector protein	195904	197250	+	449	23	8	5.12	1.78	2.88	AAC-biased
Hypothetical protein	111596	113233	-	546	23	8	4.21	1.47	2.88	AAC-biased
Hypothetical protein	78696	79754	-	353	14	5	3.97	1.42	2.8	AAC-biased
Hypothetical protein	108898	109770	-	291	11	4	3.78	1.37	2.75	AAC-biased
Endonuclease	20233	21276	+	348	11	4	3.16	1.15	2.75	AAC-biased
RNA polymerase sigma factor	13734	14750	+	339	13	5	3.83	1.47	2.6	AAC-biased
Hypothetical protein	182950	184188	-	413	13	5	3.15	1.21	2.6	AAC-biased
Hypothetical protein	103945	104187	-	81	5	2	6.17	2.47	2.5	AAC-biased
Hypothetical protein	52252	52602	+	117	5	2	4.27	1.71	2.5	AAC-biased
Tail sheath	158995	159384	+	130	5	2	3.85	1.54	2.5	AAC-biased
Hypothetical protein	30120	30515	+	132	5	2	3.79	1.52	2.5	AAC-biased
Hypothetical protein	47633	48043	+	137	5	2	3.65	1.46	2.5	AAC-biased
Hypothetical protein	26262	26705	+	148	5	2	3.38	1.35	2.5	AAC-biased
Hypothetical protein	115136	115744	-	203	5	2	2.46	0.99	2.5	AAC-biased
Glycoside Hydrolase	123600	124283	-	228	5	2	2.19	0.88	2.5	AAC-biased
Hypothetical protein	62468	63301	+	278	5	2	1.8	0.72	2.5	AAC-biased
Hypothetical protein	173557	174948	+	464	27	11	5.82	2.37	2.45	AAC-biased
L-glutamine-D-fructose-6-phosphate aminotransferase	107369	108892	-	508	17	7	3.35	1.38	2.43	AAC-biased
Hypothetical protein	171228	173513	+	762	38	16	4.99	2.1	2.38	AAC-biased
Hypothetical protein	202584	204533	+	650	31	13	4.77	2	2.38	AAC-biased
Hypothetical protein	84013	84699	-	229	7	3	3.06	1.31	2.33	AAC-biased
Hypothetical protein	95603	96766	-	388	7	3	1.8	0.77	2.33	AAC-biased
Hypothetical protein	200068	202545	+	826	40	18	4.84	2.18	2.22	AAC-biased
Baseplate protein	166315	168096	+	594	20	9	3.37	1.52	2.22	AAC-biased
Hypothetical protein	19115	20236	+	374	13	6	3.48	1.6	2.17	AAC-biased
Tail fiber protein	169715	170857	+	381	17	8	4.46	2.1	2.12	AAC-biased
Baseplate protein	160510	161247	+	246	12	6	4.88	2.44	2	Balanced
Hypothetical protein	141855	143846	+	664	28	14	4.22	2.11	2	Balanced
Hypothetical protein	76276	76584	-	103	4	2	3.88	1.94	2	Balanced
Tail tube	152610	153464	+	285	10	5	3.51	1.75	2	Balanced
Hypothetical protein	55407	55949	+	181	6	3	3.31	1.66	2	Balanced
Hypothetical protein	123021	123587	-	189	6	3	3.17	1.59	2	Balanced
Hypothetical protein	129655	130050	-	132	4	2	3.03	1.52	2	Balanced
DNA primase	67500	68528	+	343	10	5	2.92	1.46	2	Balanced
Hypothetical protein	128743	129369	-	209	6	3	2.87	1.44	2	Balanced
DNA ligase	91436	93229	-	598	16	8	2.68	1.34	2	Balanced
Hypothetical protein	193240	194199	+	320	8	4	2.5	1.25	2	Balanced
Topoisomerase	191173	193179	+	669	16	8	2.39	1.2	2	Balanced
Hypothetical protein	98826	99080	-	85	2	1	2.35	1.18	2	Balanced
Hypothetical protein	100600	100854	-	85	2	1	2.35	1.18	2	Balanced
Hypothetical protein	45795	46574	+	260	6	3	2.31	1.15	2	Balanced
Hypothetical protein	56987	57505	+	173	4	2	2.31	1.16	2	Balanced
Hypothetical protein	60433	60702	+	90	2	1	2.22	1.11	2	Balanced
Hypothetical protein	103272	103550	-	93	2	1	2.15	1.08	2	Balanced
Hypothetical protein	39624	39917	+	98	2	1	2.04	1.02	2	Balanced
Hypothetical protein	47000	47326	+	109	2	1	1.83	0.92	2	Balanced
CRISPR/Cas system associated	8849	9844	+	332	6	3	1.81	0.9	2	Balanced
Hypothetical protein	121188	121523	-	112	2	1	1.79	0.89	2	Balanced
Hypothetical protein	126507	126866	-	120	2	1	1.67	0.83	2	Balanced
Hypothetical protein	51098	51481	+	128	2	1	1.56	0.78	2	Balanced
Hypothetical protein	222524	222925	+	134	2	1	1.49	0.75	2	Balanced
Hypothetical protein	180995	181417	+	141	2	1	1.42	0.71	2	Balanced
QueD-like 6-pyruvoyl-tetrahydropterin synthase	18121	18585	+	155	2	1	1.29	0.65	2	Balanced
Dihydrofolate reductase	220919	221407	+	163	2	1	1.23	0.61	2	Balanced
Hypothetical protein	76569	78332	-	588	6	3	1.02	0.51	2	Balanced
Hypothetical protein	204535	206661	+	709	29	15	4.09	2.12	1.93	Balanced
Hypothetical protein	184355	185587	+	411	17	9	4.14	2.19	1.89	Balanced
Thymidylate synthase	7236	8171	+	312	9	5	2.88	1.6	1.8	Balanced
Hypothetical protein	118692	119642	-	317	9	5	2.84	1.58	1.8	Balanced
Hypothetical protein	165045	165722	+	226	7	4	3.1	1.77	1.75	Balanced
Hypothetical protein	138760	139014	-	85	5	3	5.88	3.53	1.67	Balanced
DNA polymerase	225777	226382	+	202	5	3	2.48	1.49	1.67	Balanced
Glycoside Hydrolase	101322	102035	-	238	5	3	2.1	1.26	1.67	Balanced
Hypothetical protein	114041	114763	-	241	5	3	2.07	1.24	1.67	Balanced
Hypothetical protein	130410	131198	-	263	5	3	1.9	1.14	1.67	Balanced
Hypothetical protein	131508	132347	-	280	5	3	1.79	1.07	1.67	Balanced
Exonuclease	23337	24203	+	289	5	3	1.73	1.04	1.67	Balanced
Hypothetical protein	29010	29417	+	136	8	5	5.88	3.68	1.6	Balanced
Helicase	224156	225769	+	538	14	9	2.6	1.67	1.56	Balanced
Hypothetical protein	162848	163789	+	314	17	11	5.41	3.5	1.55	Balanced
Hypothetical protein	122189	122497	-	103	6	4	5.83	3.88	1.5	Balanced
Hypothetical protein	21279	21539	+	87	3	2	3.45	2.3	1.5	Balanced
Hypothetical protein	210241	210807	+	189	6	4	3.17	2.12	1.5	Balanced
Kinase	9847	10434	+	196	6	4	3.06	2.04	1.5	Balanced
Hypothetical protein	48629	48931	+	101	3	2	2.97	1.98	1.5	Balanced
Hypothetical protein	54240	54566	+	109	3	2	2.75	1.83	1.5	Balanced
Thiamine biosynthesis protein	84889	85572	-	228	6	4	2.63	1.75	1.5	Balanced
Hypothetical protein	177462	177827	+	122	3	2	2.46	1.64	1.5	Balanced
Hypothetical protein	29744	30118	+	125	3	2	2.4	1.6	1.5	Balanced
Hypothetical protein	37562	37936	+	125	3	2	2.4	1.6	1.5	Balanced
Hypothetical protein	30493	30918	+	142	3	2	2.11	1.41	1.5	Balanced
Hypothetical protein	96588	97070	-	161	3	2	1.86	1.24	1.5	Balanced
Hypothetical protein	35418	35942	+	175	3	2	1.71	1.14	1.5	Balanced
Hypothetical protein	34746	35306	+	187	3	2	1.6	1.07	1.5	Balanced
Hypothetical protein	165749	166153	+	135	7	5	5.19	3.7	1.4	Balanced
Hypothetical protein	186830	188134	+	435	14	10	3.22	2.3	1.4	Balanced
Hypothetical protein	70912	71739	-	276	7	5	2.54	1.81	1.4	Balanced
Hypothetical protein	181421	181639	+	73	4	3	5.48	4.11	1.33	Balanced
Hypothetical protein	136781	137185	-	135	4	3	2.96	2.22	1.33	Balanced
Hypothetical protein	46571	46984	+	138	4	3	2.9	2.17	1.33	Balanced
Hypothetical protein	117886	118338	-	151	4	3	2.65	1.99	1.33	Balanced
Hypothetical protein	175447	176124	+	226	4	3	1.77	1.33	1.33	Balanced
DNA topoisomerase	74030	74929	-	300	4	3	1.33	1	1.33	Balanced
Hypothetical protein	54523	54975	+	151	5	4	3.31	2.65	1.25	Balanced
Hypothetical protein	162199	162831	+	211	5	4	2.37	1.9	1.25	Balanced
Hypothetical protein	90885	91430	-	182	6	5	3.3	2.75	1.2	Balanced
2OG-Fe(II) oxygenase	163786	164391	+	202	6	5	2.97	2.48	1.2	Balanced
Hypothetical protein	164402	164989	+	196	8	7	4.08	3.57	1.14	Balanced
Hypothetical protein	93226	93534	-	103	4	4	3.88	3.88	1	Balanced
Hypothetical protein	51468	51629	+	54	2	2	3.7	3.7	1	Balanced
Glycoside Hydrolase	176684	177409	+	242	8	8	3.31	3.31	1	Balanced
Hypothetical protein	219483	220037	+	185	5	5	2.7	2.7	1	Balanced
Rz-like spanin	178189	178416	+	76	2	2	2.63	2.63	1	Balanced
Hypothetical protein	185596	186903	+	436	11	11	2.52	2.52	1	Balanced
Hypothetical protein	132295	132678	-	128	3	3	2.34	2.34	1	Balanced
GTP cyclohydrolase	222922	223602	+	227	5	5	2.2	2.2	1	Balanced
Hypothetical protein	127894	128169	-	92	2	2	2.17	2.17	1	Balanced
Hypothetical protein	132665	132943	-	93	2	2	2.15	2.15	1	Balanced
Hypothetical protein	79868	80299	-	144	3	3	2.08	2.08	1	Balanced
Hypothetical protein	94892	95323	-	144	3	3	2.08	2.08	1	Balanced
Hypothetical protein	149659	149952	+	98	2	2	2.04	2.04	1	Balanced
Hypothetical protein	154998	155150	+	51	1	1	1.96	1.96	1	Balanced
Hypothetical protein	45248	45403	+	52	1	1	1.92	1.92	1	Balanced
Hypothetical protein	48942	49262	+	107	2	2	1.87	1.87	1	Balanced
Hypothetical protein	49259	49750	+	164	3	3	1.83	1.83	1	Balanced
Hypothetical protein	197265	197762	+	166	3	3	1.81	1.81	1	Balanced
Hypothetical protein	5693	6205	+	171	3	3	1.75	1.75	1	Balanced
Hypothetical protein	103550	103720	-	57	1	1	1.75	1.75	1	Balanced
DNA processing protein	30918	31274	+	119	2	2	1.68	1.68	1	Balanced
Hypothetical protein	145979	146524	+	182	3	3	1.65	1.65	1	Balanced
Hypothetical protein	194257	194631	+	125	2	2	1.6	1.6	1	Balanced
Hypothetical protein	59156	60109	+	318	5	5	1.57	1.57	1	Balanced
Nucleoside triphosphate pyrophosphohydrolase	53356	53739	+	128	2	2	1.56	1.56	1	Balanced
Ankyrin repeat protein	127066	127452	-	129	2	2	1.55	1.55	1	Balanced
Hypothetical protein	6779	6979	+	67	1	1	1.49	1.49	1	Balanced
Hypothetical protein	61124	61330	+	69	1	1	1.45	1.45	1	Balanced
Hypothetical protein	5296	5715	+	140	2	2	1.43	1.43	1	Balanced
Hypothetical protein	182450	182887	-	146	2	2	1.37	1.37	1	Balanced
Hypothetical protein	127630	127884	-	85	1	1	1.18	1.18	1	Balanced
Hypothetical protein	52028	52288	+	87	1	1	1.15	1.15	1	Balanced
Hypothetical protein	53074	53352	+	93	1	1	1.08	1.08	1	Balanced
Hypothetical protein	168096	169712	+	539	15	16	2.78	2.97	0.94	Balanced
Helicase	139147	141051	-	635	9	10	1.42	1.57	0.9	Balanced
GTP 3',8-cyclase	220018	220917	+	300	5	6	1.67	2	0.83	Balanced
Hypothetical protein	56416	56985	+	190	5	7	2.63	3.68	0.71	Balanced
Tail completion protein	148202	148885	+	228	4	6	1.75	2.63	0.67	Balanced
Endonuclease	209919	210293	+	125	2	3	1.6	2.4	0.67	Balanced
Hypothetical protein	174948	175367	+	140	2	3	1.43	2.14	0.67	Balanced
Hypothetical protein	104806	105654	-	283	4	6	1.41	2.12	0.67	Balanced
Hypothetical protein	146069	146524	+	152	2	3	1.32	1.97	0.67	Balanced
Endonuclease	74941	75420	-	160	2	3	1.25	1.88	0.67	Balanced
Hypothetical protein	149340	149684	+	115	3	5	2.61	4.35	0.6	Balanced
Hypothetical protein	125138	125680	-	181	3	5	1.66	2.76	0.6	Balanced
Hypothetical protein	122852	123031	-	60	1	2	1.67	3.33	0.5	Balanced
Hypothetical protein	194697	194951	+	85	1	2	1.18	2.35	0.5	Balanced
Hypothetical protein	118197	118550	-	118	1	2	0.85	1.69	0.5	Balanced
Hypothetical protein	70566	70928	-	121	1	2	0.83	1.65	0.5	Balanced
Hypothetical protein	13333	13737	+	135	1	2	0.74	1.48	0.5	Balanced
Hypothetical protein	109685	110728	-	348	2	5	0.57	1.44	0.4	AAT-biased
Hypothetical protein	223599	224156	+	186	1	3	0.54	1.61	0.33	AAT-biased
Hypothetical protein	8479	8631	-	51	0	0	0	0	0	Balanced
Translational regulator CsrA	126012	126248	-	79	0	3	0	3.8	0	AAT-biased
Hypothetical protein	39484	39603	+	40	0	0	0	0	0	Balanced
Hypothetical protein	35296	35421	+	42	0	0	0	0	0	Balanced
Hypothetical protein	117579	117884	-	102	0	1	0	0.98	0	AAT-biased
Hypothetical protein	37927	38085	+	53	0	0	0	0	0	Balanced
Type IV pilus subunit	117283	117582	-	100	0	0	0	0	0	Balanced
Hypothetical protein	137182	137439	-	86	0	0	0	0	0	Balanced
Acyl carrier protein	78350	78619	-	90	0	0	0	0	0	Balanced
Hypothetical protein	55214	55429	+	72	0	1	0	1.39	0	AAT-biased
Hypothetical protein	58489	58929	+	147	0	2	0	1.36	0	AAT-biased
Hypothetical protein	70415	70594	-	60	0	0	0	0	0	Balanced
Hypothetical protein	51629	51796	+	56	0	1	0	1.79	0	AAT-biased
