# Supplementary material for: Genomic and phenotypic characterization of novel jumbo and small bacteriophages infecting Xanthomonas hortorum pv. vitians: toward a phage-based biocontrol strategy
Source: Microbiol Spectr. 2026 Jun 11;14(7):e00846-26. doi: 10.1128/spectrum.00846-26 (PMC13340338; doi:10.1128/spectrum.00846-26)
Supplement: Table S6 — Protein family clustering and presence-absence matrix for X. hortorum pv. vitians phages. [file spectrum.00846-26-s0008.xlsx]

## Sheet: Small-genome lineage
Table S6. Protein family clustering and presence-absence matrix for X. hortorum pv. vitians phages.
Protein family ID	Predicted product	PhiXhv-1	PhiXhv-2	PhiXhv-5	PhiXhv-7	PhiXhv-18	PhiXhv-28
FAM000001	Terminase	1	1	1	1	1	1
FAM000002	Portal protein	1	1	1	1	1	1
FAM000003	Head protein	1	1	1	1	1	1
FAM000004	DNA methyltransferase	1	1	0	1	2	2
FAM000005	Head maturation protease	1	1	1	1	1	1
FAM000006	Minor head protein	1	1	1	1	1	1
FAM000007	Major head protein	1	1	1	1	1	1
FAM000008	Hypothetical protein	0	1	0	1	1	0
FAM000009	DNA methyltransferase	1	0	1	0	1	1
FAM000010	DNA methyltransferase	0	1	1	1	1	1
FAM000011	Hypothetical protein	1	1	1	1	1	1
FAM000012	Hypothetical protein	0	1	1	1	1	1
FAM000013	Hypothetical protein	1	1	1	1	1	1
FAM000014	Virion structural protein	1	1	1	1	1	1
FAM000015	Tail protein	1	1	1	1	1	1
FAM000016	Head protein	1	1	1	1	1	1
FAM000017	Tail completion protein 1	1	1	1	1	1	1
FAM000018	Tail sheath	1	1	1	1	1	1
FAM000019	Virion structural protein	1	1	1	1	1	1
FAM000020	Hypothetical protein	1	1	1	1	1	1
FAM000021	Hypothetical protein	1	1	1	1	1	1
FAM000022	Hypothetical protein	1	1	1	1	1	1
FAM000023	Hypothetical protein	1	1	1	1	1	1
FAM000024	Hypothetical protein	1	0	0	0	1	1
FAM000025	Hypothetical protein	1	1	1	1	1	1
FAM000026	Hypothetical protein	1	1	1	1	1	1
FAM000027	DNA polymerase	1	1	1	1	1	1
FAM000028	Helicase	1	1	1	1	1	1
FAM000029	Hypothetical protein	1	1	1	1	1	1
FAM000030	Hypothetical protein	0	1	1	1	1	0
FAM000031	Hypothetical protein	1	1	1	1	1	1
FAM000032	Hypothetical protein	0	0	0	0	1	1
FAM000033	Hypothetical protein	1	1	1	1	1	0
FAM000034	Hypothetical protein	1	1	1	1	1	1
FAM000035	Hypothetical protein	1	1	1	1	1	1
FAM000036	Hypothetical protein	1	1	1	1	1	1
FAM000037	Hypothetical protein	1	0	0	0	1	1
FAM000038	Hypothetical protein	1	0	0	0	1	1
FAM000039	Hypothetical protein	1	1	1	1	1	1
FAM000040	Hypothetical protein	1	1	1	1	1	1
FAM000041	ABC-type histidine transport system, ATPase component	0	0	0	1	1	0
FAM000042	Hypothetical protein	1	1	1	1	1	1
FAM000043	Hypothetical protein	1	1	1	1	1	1
FAM000044	Hypothetical protein	0	0	1	1	1	0
FAM000045	DNA primase	1	1	1	1	1	1
FAM000046	Hypothetical protein	1	1	1	1	1	1
FAM000047	Baseplate protein	1	1	1	1	1	1
FAM000048	Virion structural protein	1	1	1	1	1	1
FAM000049	Hypothetical protein	1	1	1	1	1	1
FAM000050	Hypothetical protein	1	1	1	1	1	1
FAM000051	Tail assembly chaperone	1	1	1	1	1	1
FAM000052	Tail fiber protein	1	1	1	1	1	1
FAM000053	Tail length tape measure protein	1	1	1	1	1	1
FAM000054	Baseplate protein	1	1	1	1	1	1
FAM000055	Hypothetical protein	1	1	1	1	1	1
FAM000056	Baseplate protein	1	1	1	1	1	1
FAM000057	Baseplate protein	1	1	1	1	1	1
FAM000058	Tail protein	1	1	1	1	1	1
FAM000059	Tail fiber protein	1	1	1	1	1	1
FAM000060	Hypothetical protein	1	1	1	1	1	1
FAM000061	Hypothetical protein	1	1	1	1	1	1
FAM000062	Hypothetical protein	1	1	1	1	1	1
FAM000063	Holin/antiholin	1	1	1	1	1	1
FAM000064	Glycoside hydrolase	1	1	1	1	1	1
FAM000065	Hypothetical protein	1	1	1	1	1	1
FAM000066	Endonuclease	0	0	1	0	1	0
FAM000067	Gp2.5-like ssDNA binding protein and ssDNA annealing protein	1	1	1	1	1	1
FAM000068	Hypothetical protein	0	1	1	1	1	1
FAM000069	Hypothetical protein	0	0	0	0	1	1
FAM000070	Exonuclease	1	1	1	1	1	1
FAM000071	Anti-TRAP (AT) protein	1	1	1	1	1	1
FAM000072	Hypothetical protein	1	0	1	0	0	0
FAM000073	Hypothetical protein	1	0	0	0	0	1
FAM000074	Phage protein	1	1	1	0	0	1
FAM000075	HTH DNA binding protein	0	1	0	0	0	1
FAM000076	Holliday junction resolvase	0	1	1	1	0	1
FAM000077	Hypothetical protein	0	0	1	1	0	1
FAM000078	Hypothetical protein	0	1	1	1	0	0
FAM000079	Hypothetical protein	0	1	1	1	0	0
FAM000080	Hypothetical protein	0	1	0	1	0	0
FAM000081	Hypothetical protein	0	1	1	1	0	0
FAM000082	Hypothetical protein	0	1	1	0	0	0
FAM000083	Hypothetical protein	0	0	1	1	0	0
FAM000084	Hypothetical protein	0	0	0	0	1	0
FAM000085	Hypothetical protein	1	0	0	0	0	0
FAM000086	Hypothetical protein	1	0	0	0	0	0
FAM000087	Hypothetical protein	1	0	0	0	0	0
FAM000088	Hypothetical protein	1	0	0	0	0	0
FAM000089	Hypothetical protein	0	0	0	0	0	1
FAM000090	HNH endonuclease	0	1	0	0	0	0
FAM000091	Hypothetical protein	0	1	0	0	0	0
FAM000092	Hypothetical protein	0	1	0	0	0	0
FAM000093	Hypothetical protein	0	1	0	0	0	0
FAM000094	Hypothetical protein	0	0	1	0	0	0
FAM000095	Hypothetical protein	0	0	1	0	0	0
FAM000096	Hypothetical protein	0	0	1	0	0	0
FAM000097	Hypothetical protein	0	0	1	0	0	0
FAM000098	Hypothetical protein	0	0	0	1	0	0
Protein families were defined based on BLASTp sequence similarity and clustered using SiLiX. Values indicate the number of predicted proteins belonging to each family in a given genome (0 = absent; 1 = single copy; 2 = two copies). Functionnal anntation corresponds to the predicted producct of represntatives equences within each family.

## Sheet: Jumbophage lineage
Table S6. Protein family clustering and presence-absence matrix for X. hortorum pv. vitians phages.
Protein family ID	Predicted product	PhiXhv-12	PhiXhv-15	PhiXhv-16
FAM000001	Terminase large subunit	1	0	1
FAM000002	Hypothetical protein	1	1	1
FAM000003	Hypothetical protein	1	1	1
FAM000004	Helicase	1	1	1
FAM000005	DNA polymerase	1	1	1
FAM000006	Helicase	1	1	1
FAM000007	Hypothetical protein	1	1	1
FAM000008	GTP cyclohydrolase	1	1	1
FAM000009	Hypothetical protein	1	1	1
FAM000010	DNA polymerase III	1	1	1
FAM000011	Dihydrofolate reductase	1	1	1
FAM000012	GTP 3',8-cyclase	1	1	1
FAM000013	Hypothetical protein	1	1	1
FAM000014	DNA polymerase	1	1	1
FAM000015	Hypothetical protein	1	1	1
FAM000016	DNA helicase	1	1	1
FAM000017	Hypothetical protein	1	1	1
FAM000018	Endonuclease	1	1	1
FAM000019	Hypothetical protein	1	1	1
FAM000020	Hypothetical protein	1	1	1
FAM000021	Hypothetical protein	1	1	1
FAM000022	Hypothetical protein	1	1	1
FAM000023	Hypothetical protein	1	1	1
FAM000024	Hypothetical protein	1	1	1
FAM000025	Hypothetical protein	1	1	1
FAM000026	Hypothetical protein	1	1	1
FAM000027	Hypothetical protein	1	1	1
FAM000028	Hypothetical protein	1	1	1
FAM000029	Head-tail connector protein	1	1	1
FAM000030	Hypothetical protein	1	1	1
FAM000031	Hypothetical protein	1	1	1
FAM000032	Hypothetical protein	1	1	1
FAM000033	Hypothetical protein	1	1	1
FAM000034	Topoisomerase	1	1	1
FAM000035	Hypothetical protein	1	1	1
FAM000036	Hypothetical protein	1	1	1
FAM000037	Hypothetical protein	1	1	1
FAM000038	Hypothetical protein	1	1	1
FAM000039	Hypothetical protein	1	1	1
FAM000040	Hypothetical protein	1	1	1
FAM000041	Hypothetical protein	1	1	1
FAM000042	Hypothetical protein	1	1	1
FAM000043	Hypothetical protein	1	1	1
FAM000044	Hypothetical protein	1	1	1
FAM000045	Hypothetical protein	1	1	1
FAM000046	Hypothetical protein	1	1	1
FAM000047	Rz-like spanin	1	1	1
FAM000048	Rz-like spanin	1	1	1
FAM000049	Hypothetical protein	1	1	1
FAM000050	Glycoside hydrolase	1	1	1
FAM000051	Glycoside hydrolase	1	1	1
FAM000052	Hypothetical protein	1	1	1
FAM000053	Hypothetical protein	1	1	1
FAM000054	Hypothetical protein	1	1	1
FAM000055	Hypothetical protein	1	1	1
FAM000056	Hypothetical protein	1	1	1
FAM000057	Tail protein	1	1	1
FAM000058	Hypothetical protein	1	1	1
FAM000059	Baseplate protein	1	1	1
FAM000060	Hypothetical protein	1	1	1
FAM000061	Hypothetical protein	1	1	1
FAM000062	Hypothetical protein	1	1	1
FAM000063	2OG-Fe(II) oxygenase	1	1	1
FAM000064	Hypothetical protein	1	1	1
FAM000065	Hypothetical protein	1	1	1
FAM000066	Baseplate protein	1	1	1
FAM000067	Hypothetical protein	1	1	1
FAM000068	Tail sheath	1	1	1
FAM000069	PmgG-like head morphogenesis	1	1	1
FAM000070	Hypothetical protein	1	1	1
FAM000071	Hypothetical protein	1	1	1
FAM000072	Baseplate hub subunit	1	1	1
FAM000073	Hypothetical protein	1	1	1
FAM000074	Tail tube	1	1	1
FAM000075	Tail protein	1	1	1
FAM000076	Tail protein	1	1	1
FAM000077	Hypothetical protein	1	1	1
FAM000078	Hypothetical protein	1	1	1
FAM000079	Minor tail protein	1	1	1
FAM000080	Tail completion protein	1	1	1
FAM000081	Hypothetical protein	1	1	1
FAM000082	Hypothetical protein	1	2	1
FAM000083	Major head protein	1	1	1
FAM000084	Virion structural protein	1	1	1
FAM000085	Hypothetical protein	1	1	1
FAM000086	Helicase	1	1	1
FAM000087	Hypothetical protein	1	1	0
FAM000088	Hypothetical protein	1	1	1
FAM000089	Hypothetical protein	1	1	1
FAM000090	Hypothetical protein	1	1	1
FAM000091	Hypothetical protein	1	1	1
FAM000092	Hypothetical protein	1	1	1
FAM000093	Hypothetical protein	1	1	1
FAM000094	Hypothetical protein	1	1	1
FAM000095	Hypothetical protein	1	1	1
FAM000096	Hypothetical protein	1	1	1
FAM000097	Hypothetical protein	1	1	1
FAM000098	Hypothetical protein	1	1	1
FAM000099	Hypothetical protein	1	1	1
FAM000100	Hypothetical protein	1	1	1
FAM000101	Hypothetical protein	1	1	1
FAM000102	Hypothetical protein	1	1	1
FAM000103	Hypothetical protein	1	1	1
FAM000104	Hypothetical protein	1	1	1
FAM000105	Hypothetical protein	1	1	1
FAM000106	Hypothetical protein	1	1	1
FAM000107	Hypothetical protein	1	1	1
FAM000108	Hypothetical protein	1	1	1
FAM000109	Hypothetical protein	1	1	1
FAM000110	Hypothetical protein	1	1	1
FAM000111	Hypothetical protein	1	1	1
FAM000112	Hypothetical protein	1	1	1
FAM000113	Ankyrin repeat protein	1	1	1
FAM000114	Hypothetical protein	1	1	1
FAM000115	Hypothetical protein	1	1	1
FAM000116	Translational regulator CsrA	1	1	1
FAM000117	Hypothetical protein	1	1	1
FAM000118	Hypothetical protein	1	1	1
FAM000119	Hypothetical protein	1	1	1
FAM000120	Membrane protein	1	1	1
FAM000121	Glycoside hydrolase	1	1	1
FAM000122	Hypothetical protein	1	1	1
FAM000123	Hypothetical protein	1	1	1
FAM000124	DksA-like zinc-finger protein	1	1	1
FAM000125	Hypothetical protein	1	1	1
FAM000126	Hypothetical protein	1	1	1
FAM000127	Hypothetical protein	1	1	1
FAM000128	Hypothetical protein	1	1	1
FAM000129	Hypothetical protein	1	1	1
FAM000130	Hypothetical protein	1	1	1
FAM000131	Hypothetical protein	1	1	1
FAM000132	Hypothetical protein	1	1	1
FAM000133	Hypothetical protein	1	1	1
FAM000134	Hypothetical protein	1	1	1
FAM000135	Ribonucleotide reductase NrdA-like	1	1	1
FAM000136	Hypothetical protein	1	1	1
FAM000137	Type IV pilus subunit	1	1	1
FAM000138	Hypothetical protein	1	1	1
FAM000139	Hypothetical protein	1	1	1
FAM000140	Hypothetical protein	1	1	1
FAM000141	Hypothetical protein	1	1	1
FAM000142	Leucyl/phenylalanyl-tRNA--protein transferase	1	1	1
FAM000143	Hypothetical protein	1	1	1
FAM000144	Hypothetical protein	1	1	1
FAM000145	Hypothetical protein	1	1	1
FAM000146	Hypothetical protein	1	1	1
FAM000147	L-glutamine-D-fructose-6-phosphate aminotransferase	1	1	1
FAM000148	N-acetyl-alpha-D-glucosaminyl L-malate deacetylase 2	1	1	1
FAM000149	Glycoside transferase	1	1	1
FAM000150	Hypothetical protein	1	1	1
FAM000151	Hypothetical protein	1	1	1
FAM000152	Hypothetical protein	1	1	1
FAM000153	Hypothetical protein	1	1	1
FAM000154	Hypothetical protein	1	1	1
FAM000155	Hypothetical protein	1	1	1
FAM000156	Hypothetical protein	1	1	1
FAM000157	Hypothetical protein	1	1	1
FAM000158	Hypothetical protein	1	1	1
FAM000159	Hypothetical protein	1	1	1
FAM000160	Hypothetical protein	1	1	1
FAM000161	Hypothetical protein	1	1	1
FAM000162	Hypothetical protein	1	1	1
FAM000163	Hypothetical protein	1	1	1
FAM000164	Hypothetical protein	1	1	1
FAM000165	HNH endonuclease	1	1	1
FAM000166	Hypothetical protein	1	1	1
FAM000167	Hypothetical protein	1	1	1
FAM000168	Hypothetical protein	1	1	1
FAM000169	Hypothetical protein	1	1	1
FAM000170	Hypothetical protein	1	1	1
FAM000171	Hypothetical protein	1	1	1
FAM000172	Hypothetical protein	1	1	1
FAM000173	Hypothetical protein	1	1	1
FAM000174	DNA ligase	1	1	1
FAM000175	Hypothetical protein	1	1	1
FAM000176	Hypothetical protein	1	1	1
FAM000177	Hypothetical protein	1	1	1
FAM000178	Hypothetical protein	1	1	1
FAM000179	Hypothetical protein	1	1	1
FAM000180	Hypothetical protein	1	1	1
FAM000181	Thiamine biosynthesis protein	1	1	1
FAM000182	Hypothetical protein	1	1	1
FAM000183	Hypothetical protein	1	1	1
FAM000184	DNA topoisomerase	1	1	1
FAM000185	Hypothetical protein	1	1	1
FAM000186	DNA topoisomerase	1	1	1
FAM000187	Hypothetical protein	1	1	1
FAM000188	Hypothetical protein	1	1	1
FAM000189	Acyl carrier protein	1	1	1
FAM000190	Hypothetical protein	1	1	1
FAM000191	Endonuclease	1	0	1
FAM000192	Hypothetical protein	1	1	1
FAM000193	Hypothetical protein	1	1	1
FAM000194	Endonuclease	1	1	1
FAM000195	DNA topoisomerase	1	1	1
FAM000196	Hypothetical protein	1	1	1
FAM000197	Hypothetical protein	1	1	1
FAM000198	Hypothetical protein	1	1	1
FAM000199	Hypothetical protein	1	1	1
FAM000200	Hypothetical protein	1	1	1
FAM000201	Hypothetical protein	1	1	1
FAM000202	Hypothetical protein	1	1	1
FAM000203	Hypothetical protein	1	1	1
FAM000204	Hypothetical protein	1	1	1
FAM000205	DNA primase	1	1	1
FAM000206	Ribonucleotide reductase subunit	1	1	1
FAM000207	Reductase large subunit	1	1	1
FAM000208	Thioredoxin	1	1	1
FAM000209	Hypothetical protein	1	1	1
FAM000210	Nucleotide pyrophosphohydrolase	1	1	1
FAM000211	Hypothetical protein	1	1	1
FAM000212	Hypothetical protein	1	1	1
FAM000213	RNA pyrophosphohydrolase	1	1	1
FAM000214	Hypothetical protein	1	1	1
FAM000215	Hypothetical protein	1	1	1
FAM000216	Hypothetical protein	1	1	1
FAM000217	Hypothetical protein	1	1	1
FAM000218	Hypothetical protein	1	1	1
FAM000219	Hypothetical protein	1	1	1
FAM000220	Inorganic triphosphatase	1	1	1
FAM000221	Hypothetical protein	1	1	1
FAM000222	Hypothetical protein	1	1	1
FAM000223	Hypothetical protein	1	1	1
FAM000224	Hypothetical protein	1	1	1
FAM000225	Hypothetical protein	1	1	1
FAM000226	Hypothetical protein	1	1	1
FAM000227	Hypothetical protein	1	1	1
FAM000228	Hypothetical protein	1	1	1
FAM000229	Hypothetical protein	1	1	1
FAM000230	Nucleoside triphosphate pyrophosphohydrolase	1	1	1
FAM000231	Hypothetical protein	1	1	1
FAM000232	Hypothetical protein	1	1	1
FAM000233	Hypothetical protein	1	1	1
FAM000234	Hypothetical protein	1	1	1
FAM000235	Hypothetical protein	1	1	1
FAM000236	Hypothetical protein	1	1	1
FAM000237	Hypothetical protein	1	1	1
FAM000238	Hypothetical protein	1	1	1
FAM000239	Hypothetical protein	1	1	0
FAM000240	Hypothetical protein	1	1	1
FAM000241	Hypothetical protein	1	1	1
FAM000242	Hypothetical protein	1	1	1
FAM000243	Hypothetical protein	1	1	1
FAM000244	Hypothetical protein	1	1	1
FAM000245	Hypothetical protein	1	1	1
FAM000246	Hypothetical protein	1	1	1
FAM000247	Hypothetical protein	1	1	1
FAM000248	Hypothetical protein	1	1	1
FAM000249	Hypothetical protein	1	1	1
FAM000250	Hypothetical protein	1	1	1
FAM000251	Polyamine aminopropyltransferase	1	1	1
FAM000252	Hypothetical protein	1	1	1
FAM000253	Hypothetical protein	1	1	1
FAM000254	Hypothetical protein	1	1	1
FAM000255	Hypothetical protein	1	1	1
FAM000256	Hypothetical protein	1	1	1
FAM000257	Hypothetical protein	1	1	1
FAM000258	Hypothetical protein	1	1	1
FAM000259	Hypothetical protein	1	1	1
FAM000260	Hypothetical protein	1	1	1
FAM000261	Hypothetical protein	1	1	1
FAM000262	Hypothetical protein	1	1	1
FAM000263	Hypothetical protein	1	1	1
FAM000264	Hypothetical protein	1	1	1
FAM000265	Hypothetical protein	1	1	1
FAM000266	Hypothetical protein	1	1	1
FAM000267	Hypothetical protein	1	1	1
FAM000268	Hypothetical protein	1	1	1
FAM000269	Hypothetical protein	1	1	1
FAM000270	Hypothetical protein	1	1	1
FAM000271	Hypothetical protein	1	1	1
FAM000272	Hypothetical protein	1	1	1
FAM000273	Hypothetical protein	1	1	1
FAM000274	Hypothetical protein	1	1	1
FAM000275	Hypothetical protein	1	1	1
FAM000276	Hypothetical protein	1	0	1
FAM000277	Hypothetical protein	1	1	1
FAM000278	Hypothetical protein	1	1	1
FAM000279	Hypothetical protein	1	1	1
FAM000280	Hypothetical protein	1	1	1
FAM000281	Hypothetical protein	1	1	1
FAM000282	DNA processing protein	1	1	1
FAM000283	Hypothetical protein	1	1	1
FAM000284	Hypothetical protein	1	1	1
FAM000285	Hypothetical protein	1	1	1
FAM000286	Hypothetical protein	1	1	1
FAM000287	Hypothetical protein	1	1	1
FAM000288	Endonuclease	1	1	1
FAM000289	Hypothetical protein	1	1	1
FAM000290	Hypothetical protein	1	1	1
FAM000291	Chromosomal replication initiator protein DnaA	1	1	1
FAM000292	Hypothetical protein	1	1	1
FAM000293	Exonuclease	1	1	1
FAM000294	Hypothetical protein	1	1	1
FAM000295	Hypothetical protein	1	1	1
FAM000296	Hypothetical protein	1	1	1
FAM000297	Hypothetical protein	1	1	1
FAM000298	Endonuclease	1	1	1
FAM000299	Hypothetical protein	1	1	1
FAM000300	MmcB-like DNA repair protein	1	1	1
FAM000301	QueD-like 6-pyruvoyl-tetrahydropterin synthase	1	1	1
FAM000302	Hypothetical protein	1	1	1
FAM000303	RecA recombinase	1	1	1
FAM000304	Hypothetical protein	1	1	1
FAM000305	RNA polymerase sigma factor	1	1	1
FAM000306	Hypothetical protein	1	1	1
FAM000307	Hypothetical protein	1	1	1
FAM000308	Hypothetical protein	1	1	1
FAM000309	Peptidase	1	1	1
FAM000310	Kinase	1	1	1
FAM000311	CRISPR/Cas system associated	1	1	1
FAM000312	Hypothetical protein	1	1	1
FAM000313	Hypothetical protein	1	1	1
FAM000314	Thymidylate synthase	1	1	1
FAM000315	Hypothetical protein	1	1	1
FAM000316	Hypothetical protein	1	1	1
FAM000317	Hypothetical protein	1	1	1
FAM000318	Hypothetical protein	1	1	1
FAM000319	Hypothetical protein	1	1	1
FAM000320	Head maturation protease	1	1	1
FAM000321	Portal protein	1	1	1
FAM000322	Hypothetical protein	1	1	1
FAM000323	Hypothetical protein	0	1	1
FAM000324	Hypothetical protein	0	1	1
FAM000325	Hypothetical protein	0	1	1
FAM000326	Membrane protein	1	0	0
FAM000327	Hypothetical protein	1	0	0
FAM000328	DNA binding protein	1	0	0
FAM000329	Hypothetical protein	1	0	0
FAM000330	Hypothetical protein	1	0	0
FAM000331	Hypothetical protein	1	0	0
FAM000332	Hypothetical protein	1	0	0
FAM000333	Hypothetical protein	1	0	0
FAM000334	Terminase	0	1	0
FAM000335	Hypothetical protein	0	1	0
FAM000336	Hypothetical protein	0	1	0
FAM000337	Glycoside hydrolase	0	1	0
FAM000338	Hypothetical protein	0	1	0
FAM000339	Hypothetical protein	0	0	1
FAM000340	Hypothetical protein	0	0	1
FAM000341	Hypothetical protein	0	0	1
FAM000342	Hypothetical protein	0	0	1
FAM000343	Hypothetical protein	0	0	1
FAM000344	Hypothetical protein	0	0	1
FAM000345	ATPase	0	0	1
Protein families were defined based on BLASTp sequence similarity and clustered using SiLiX. Values indicate the number of predicted proteins belonging to each family in a given genome (0 = absent; 1 = single copy; 2 = two copies). Functionnal anntation corresponds to the predicted producct of represntatives equences within each family.
